# Supplementary material for: Differential effects of stress exposure via two types of restraint apparatuses on behavior and plasma corticosterone level in inbred male BALB/cAJcl mice
Source: Neuropsychopharmacol Rep. 2019 Dec 23;40(1):73–84. doi: 10.1002/npr2.12093 (PMC7292218; doi:10.1002/npr2.12093)
Supplement: Supplementary file 4 [file NPR2-40-73-s004.xlsx]

## Sheet: Supplementary Table 1
Supplementary Table 1 Statistical analyses of behavioral data in mice subjected to restraint stress for 10 days
Significant main effects and significant interactions, which achieved a study-wide significance after false discovery rate (FDR) correction for multiple testing, are highlighted in yellow.
Nominally significant main effects and nominally significant interactions, which failed to reach a study-wide significance after false discovery rate (FDR) correction for multiple testing, are highlighted in grey.
Test	Measure	Figure		ANOVA
				Stress		Time		Stress × Time
Light/dark transition test	Distance traveled (cm) in dark chamber	Figure 2B		F2,66 = 3.40, p = 0.0394
	Distance traveled (cm) in light chamber	Figure 2B		F2,66 = 0.22, p = 0.8043
	Number of transitions	Figure 2C		F2,66 = 1.00, p = 0.3740
	Time spent in light chamber (sec)	Supplementary Figure 1A		F2,66 = 3.71, p = 0.0297
	Latency to light chamber (sec)	Supplementary Figure 1B		F2,66 = 1.69, p = 0.1919
Open field test	Distance traveled (cm)	Figure 2D		F2,67 = 0.72, p = 0.4926		F5,335 = 0.42, p = 0.8380		F10,335 = 4.61, p < 0.0001
	Stereotypic counts	Supplementary Figure 1C		F2,67 = 2.16, p = 0.1230		F5,335 = 1.15, p = 0.3333		F10,335 = 2.26, p = 0.0145
	Vertical activity	Supplementary Figure 1D		F2,67 = 0.24, p = 0.7838		F5,335 = 34.37, p < 0.0001		F10,335 = 0.17, p = 0.9980
	Center time (sec)	Supplementary Figure 1E		F2,67 = 0.83, p = 0.4413		F5,335 = 26.84, p < 0.0001		F10,335 = 1.08, p = 0.3789
Porsolt forced swim test	Immobility time (%) on Day 1	Figure 2E		F2,67 = 0.16, p = 0.8563		F9,603 = 146.09, p < 0.0001		F18,603 = 1.60, p = 0.0538
	Distance traveled (cm) on Day 1	Supplementary Figure 1F		F2,67 = 0.65, p = 0.5245		F9,603 = 65.45, p < 0.0001		F18,603 = 1.09, p = 0.3559
	Immobility time (%) on Day 2	Figure 2F		F2,67 = 0.65, p = 0.5276		F9,603 = 23.15, p < 0.0001		F18,603 = 2.26, p = 0.0022
	Distance traveled (cm) on Day 2	Supplementary Figure 1G		F2,67 = 0.47, p = 0.6280		F9,603 = 14.98, p < 0.0001		F18,603 = 2.37, p = 0.0012
Tail suspension test	Immobility time (%)	Figure 2G		F2,67 = 5.34, p = 0.0070		F9,603 = 51.46, p < 0.0001		F18,603 = 0.90, p = 0.5780
Sucrose preference test	Sucrose preference (%)	Supplementary Figure 1H		F2,67 = 0.39, p = 0.6780

## Sheet: Supplementary Table 2
Supplementary Table 2 Statistical analyses of behavioral data in mice subjected to restraint stress for 21 days
Significant main effects and significant interactions, which achieved a study-wide significance after false discovery rate (FDR) correction for multiple testing, are highlighted in yellow.
Nominally significant main effects and nominally significant interactions, which failed to reach a study-wide significance after false discovery rate (FDR) correction for multiple testing, are highlighted in grey.
Test	Measure	Figure		ANOVA
				Stress		Time		Stress × Time
Light/dark transition test	Distance traveled (cm) in dark chamber	Figure 3B		F2,70 = 8.25, p = 0.0006
	Distance traveled (cm) in light chamber	Figure 3B		F2,70 = 10.14, p = 0.0001
	Number of transitions	Figure 3C		F2,70 = 13.07, p < 0.0001
	Time spent in light chamber (sec)	Supplementary Figure 2A		F2,70 = 0.78, p = 0.4607
	Latency to light chamber (sec)	Supplementary Figure 2B		F2,70 = 3.23, p = 0.0456
Open field test	Distance traveled (cm)	Figure 3D		F2,70 = 2.35, p = 0.1031		F5,350 = 1.10, p = 0.3588		F10,350 = 4.56, p < 0.0001
	Stereotypic counts	Supplementary Figure 2C		F2,70 = 3.22, p = 0.0457		F5,350 = 2.25, p = 0.0486		F10,350 = 2.62, p = 0.0043
	Vertical activity	Supplementary Figure 2D		F2,70 = 0.65, p = 0.5242		F5,350 = 41.38, p < 0.0001		F10,350 = 1.54, p = 0.1226
	Center time (sec)	Supplementary Figure 2E		F2,70 = 0.45, p = 0.6390		F5,350 = 23.85, p < 0.0001		F10,350 = 0.41, p = 0.9399
Porsolt forced swim test	Immobility time (%) on Day 1	Figure 3E		F2,70 = 2.71, p = 0.0738		F9,630 = 149.19, p < 0.0001		F18,630 = 1.65, p = 0.0443
	Distance traveled (cm) on Day 1	Supplementary Figure 2F		F2,70 = 2.44, p = 0.0946		F9,630 = 80.12, p < 0.0001		F18,630 = 1.19, p = 0.2629
	Immobility time (%) on Day 2	Figure 3F		F2,70 = 2.22, p = 0.1166		F9,630 = 37.45, p < 0.0001		F18,630 = 4.64, p < 0.0001
	Distance traveled (cm) on Day 2	Supplementary Figure 2G		F2,70 = 3.85, p = 0.0260		F9,630 = 15.98, p < 0.0001		F18,630 = 3.56, p < 0.0001
Tail suspension test	Immobility time (%)	Figure 3G		F2,70 = 4.89, p = 0.0103		F9,630 = 59.51, p < 0.0001		F18,630 = 0.97, p = 0.4940
Sucrose preference test	Sucrose preference (%)	Supplementary Figure 3H		F2,70 = 1.54, p = 0.2210
