# Supplementary material for: Differential effects of stress exposure via two types of restraint apparatuses on behavior and plasma corticosterone level in inbred male BALB/cAJcl mice
Source: Neuropsychopharmacol Rep. 2019 Dec 23;40(1):73–84. doi: 10.1002/npr2.12093 (PMC7292218; doi:10.1002/npr2.12093)
Supplement: Supplementary file 5 [file NPR2-40-73-s005.xlsx]

## Sheet: Raw data (Fig.2)
Figure 2A											Figure 2B, 2C					Figure 2B (left)	Figure 2B (right)	Figure 2C			Figure 2D					Distance traveled (cm) (Block of 5 min)								Figure 2E					Day 1 Immobility time (%)
Strain	MouseID	Sex	Stress	StressPeriod	Body weight (g) (Day 0)	Body weight (g) (Day 11)	Body weight (%) (Day 0)	Body weight (%) (Day 11)			Strain	MouseID	Sex	Stress	StressPeriod	Distance traveled in dark chamber (cm)	Distance traveled in light chamber (cm)	Number of transitions			Strain	MouseID	Sex	Stress	StressPeriod	Block 1	Block 2	Block 3	Block 4	Block 5	Block 6			Strain	MouseID	Sex	Stress	StressPeriod	1 min	2 min	3 min	4 min	5 min	6 min	7 min	8 min	9 min	10 min
BALB/cAJcl	BALB_020718-01	Male	Con		28	28.01	100	100.036			BALB/cAJcl	BALB_020718-01	Male	Con		952.1	1367.7	75			BALB/cAJcl	BALB_020718-01	Male	Con		577	405	906	699	684	415			BALB/cAJcl	BALB_020718-01	Male	Con		0	11.7	17.5	44.2	68.3	58.3	88.3	58.3	100	60
BALB/cAJcl	BALB_020718-02	Male	Con		31.09	30.2	100	97.1373			BALB/cAJcl	BALB_020718-02	Male	Con		947.5	845.1	54			BALB/cAJcl	BALB_020718-02	Male	Con		338	435	924	1223	1055	1024			BALB/cAJcl	BALB_020718-02	Male	Con		12.5	32.5	47.5	55	44.2	64.2	75	76.7	64.2	55.8
BALB/cAJcl	BALB_020718-03	Male	Con		30.17	30.84	100	102.221			BALB/cAJcl	BALB_020718-03	Male	Con		1012.8	1043.1	52			BALB/cAJcl	BALB_020718-03	Male	Con		1186	843	708	696	795	619			BALB/cAJcl	BALB_020718-03	Male	Con		1.7	20.8	40	54.2	50.8	65	70	70	81.7	73.3
BALB/cAJcl	BALB_020718-04	Male	Con		31.21	30.49	100	97.693			BALB/cAJcl	BALB_020718-04	Male	Con		626.9	906.1	28			BALB/cAJcl	BALB_020718-04	Male	Con		88	278	573	1157	817	691			BALB/cAJcl	BALB_020718-04	Male	Con		3.3	12.5	39.2	66.7	58.3	52.5	32.5	53.3	17.5	10
BALB/cAJcl	BALB_020718-05	Male	Con		33.14	33.64	100	101.509			BALB/cAJcl	BALB_020718-05	Male	Con		139.3	968.7	23			BALB/cAJcl	BALB_020718-05	Male	Con		458	316	826	1490	1133	1038			BALB/cAJcl	BALB_020718-05	Male	Con		0	12.5	0	51.7	52.5	57.5	59.2	72.5	82.5	88.3
BALB/cAJcl	BALB_020718-06	Male	Con		30.99	31.52	100	101.71			BALB/cAJcl	BALB_020718-06	Male	Con		868.9	138.6	22			BALB/cAJcl	BALB_020718-06	Male	Con		289	577	699	857	855	805			BALB/cAJcl	BALB_020718-06	Male	Con		0	16.7	39.2	42.5	50.8	50	78.3	84.2	85	100
BALB/cAJcl	BALB_020718-07	Male	Con		28.65	29.23	100	102.024			BALB/cAJcl	BALB_020718-07	Male	Con		96	222.2	5			BALB/cAJcl	BALB_020718-07	Male	Con		57	54	605	534	579	439			BALB/cAJcl	BALB_020718-07	Male	Con		7.5	3.3	61.7	38.3	80	99.2	73.3	92.5	74.2	65.8
BALB/cAJcl	BALB_020718-08	Male	Con		34.76	34.85	100	100.259			BALB/cAJcl	BALB_020718-08	Male	Con		299.3	856.7	21			BALB/cAJcl	BALB_020718-08	Male	Con		739	850	830	625	658	778			BALB/cAJcl	BALB_020718-08	Male	Con		0	7.5	25	75	58.3	90	100	54.2	70.8	62.5
BALB/cAJcl	BALB_020718-25	Male	Con		32.43	32.45	100	100.062			BALB/cAJcl	BALB_020718-25	Male	Con		151.7	1122.2	26			BALB/cAJcl	BALB_020718-25	Male	Con		913	539	399	514	412	493			BALB/cAJcl	BALB_020718-25	Male	Con		0	0	6.7	30	57.5	50	53.3	57.5	62.5	52.5
BALB/cAJcl	BALB_020718-26	Male	Con		31.89	30.8	100	96.582			BALB/cAJcl	BALB_020718-26	Male	Con		229.9	1064.4	3			BALB/cAJcl	BALB_020718-26	Male	Con		291	1036	1161	950	939	726			BALB/cAJcl	BALB_020718-26	Male	Con		0	0	0	11.7	40	71.7	63.3	66.7	79.2	75
BALB/cAJcl	BALB_020718-27	Male	Con		33.18	33.64	100	101.386			BALB/cAJcl	BALB_020718-27	Male	Con		330.4	1192.6	29			BALB/cAJcl	BALB_020718-27	Male	Con		327	1089	725	631	758	825			BALB/cAJcl	BALB_020718-27	Male	Con		6.7	35	35	48.3	15.8	13.3	21.7	10.8	12.5	65
BALB/cAJcl	BALB_020718-28	Male	Con		30.58	30.63	100	100.164			BALB/cAJcl	BALB_020718-28	Male	Con		632.1	725.3	41			BALB/cAJcl	BALB_020718-28	Male	Con		506	239	759	691	682	464			BALB/cAJcl	BALB_020718-28	Male	Con		0	26.7	35	45.8	38.3	68.3	63.3	84.2	37.5	58.3
BALB/cAJcl	BALB_042518-51	Male	Con		25.22	26.65	100	105.67			BALB/cAJcl	BALB_042518-51	Male	Con		675.3	344.8	3			BALB/cAJcl	BALB_042518-51	Male	Con		182	113	196	295	305	609			BALB/cAJcl	BALB_042518-51	Male	Con		10	65.8	80.8	80	86.7	83.3	70.8	100	100	100
BALB/cAJcl	BALB_042518-52	Male	Con		25.99	28.17	100	108.388			BALB/cAJcl	BALB_042518-52	Male	Con		93	1171.4	5			BALB/cAJcl	BALB_042518-52	Male	Con		382	589	496	509	429	317			BALB/cAJcl	BALB_042518-52	Male	Con		10	30.8	38.3	75	60	79.2	49.2	55	75	64.2
BALB/cAJcl	BALB_042518-53	Male	Con		31.6	31.93	100	101.044			BALB/cAJcl	BALB_042518-53	Male	Con		454.2	1648	48			BALB/cAJcl	BALB_042518-53	Male	Con		690	308	545	1186	675	376			BALB/cAJcl	BALB_042518-53	Male	Con		0	38.3	54.2	53.3	72.5	67.5	50	86.7	70	35.8
BALB/cAJcl	BALB_042518-54	Male	Con		27.48	28.55	100	103.894			BALB/cAJcl	BALB_042518-54	Male	Con		113	685.8	9			BALB/cAJcl	BALB_042518-54	Male	Con		496	440	116	366	594	474			BALB/cAJcl	BALB_042518-54	Male	Con		3.3	12.5	8.3	40.8	27.5	50.8	76.7	99.2	67.5	79.2
BALB/cAJcl	BALB_042518-63	Male	Con		26.71	28.04	100	104.979			BALB/cAJcl	BALB_042518-63	Male	Con		112.6	11.9	8			BALB/cAJcl	BALB_042518-63	Male	Con		384	31	189	244	345	525			BALB/cAJcl	BALB_042518-63	Male	Con		34.2	18.3	18.3	48.3	37.5	35	54.2	50	46.7	45
BALB/cAJcl	BALB_042518-64	Male	Con		28.42	30.08	100	105.841			BALB/cAJcl	BALB_042518-64	Male	Con	Data was excluded from the analysis due to a technical problem (see main text).						BALB/cAJcl	BALB_042518-64	Male	Con		123	61	230	191	456	422			BALB/cAJcl	BALB_042518-64	Male	Con		9.2	50.8	59.2	35.8	61.7	50	79.2	80	78.3	82.5
BALB/cAJcl	BALB_042518-65	Male	Con		27.48	27.96	100	101.747			BALB/cAJcl	BALB_042518-65	Male	Con		109.9	539.1	11			BALB/cAJcl	BALB_042518-65	Male	Con		313	261	281	489	415	271			BALB/cAJcl	BALB_042518-65	Male	Con		12.5	24.2	27.5	64.2	62.5	38.3	70.8	40.8	76.7	89.2
BALB/cAJcl	BALB_042518-66	Male	Con		27.74	29.54	100	106.489			BALB/cAJcl	BALB_042518-66	Male	Con		297.8	404.2	30			BALB/cAJcl	BALB_042518-66	Male	Con		292	346	583	712	643	558			BALB/cAJcl	BALB_042518-66	Male	Con		0.8	0.8	20.8	31.7	91.7	70	86.7	71.7	98.3	100
BALB/cAJcl	BALB_042518-75	Male	Con		25.86	26.92	100	104.099			BALB/cAJcl	BALB_042518-75	Male	Con		645.8	1037.1	53			BALB/cAJcl	BALB_042518-75	Male	Con		197	483	243	451	547	923			BALB/cAJcl	BALB_042518-75	Male	Con		20.8	12.5	60	84.2	62.5	69.2	63.3	50.8	56.7	87.5
BALB/cAJcl	BALB_042518-76	Male	Con		25.67	26.52	100	103.311			BALB/cAJcl	BALB_042518-76	Male	Con		446	1033.7	54			BALB/cAJcl	BALB_042518-76	Male	Con		620	826	701	420	654	398			BALB/cAJcl	BALB_042518-76	Male	Con		18.3	33.3	69.2	76.7	65.8	77.5	97.5	100	69.2	97.5
BALB/cAJcl	BALB_042518-77	Male	Con		28.06	29.5	100	105.132			BALB/cAJcl	BALB_042518-77	Male	Con		754.6	881.8	62			BALB/cAJcl	BALB_042518-77	Male	Con		132	937	413	653	505	1063			BALB/cAJcl	BALB_042518-77	Male	Con		4.2	18.3	55.8	50.8	63.3	100	65.8	86.7	95	100
BALB/cAJcl	BALB_042518-78	Male	Con		25.46	27.32	100	107.306			BALB/cAJcl	BALB_042518-78	Male	Con		85.2	830.4	13			BALB/cAJcl	BALB_042518-78	Male	Con		722	740	649	616	557	503			BALB/cAJcl	BALB_042518-78	Male	Con		0	0	22.5	57.5	75.8	74.2	74.2	90	71.7	58.3
BALB/cAJcl	BALB_020718-09	Male	Tube	10days	29.32	27.83	100	94.9181			BALB/cAJcl	BALB_020718-09	Male	Tube	10days	919.4	888.9	49			BALB/cAJcl	BALB_020718-09	Male	Tube	10days	1005	682	702	668	641	622			BALB/cAJcl	BALB_020718-09	Male	Tube	10days	9.2	13.3	17.5	31.7	73.3	65.8	69.2	73.3	94.2	83.3
BALB/cAJcl	BALB_020718-10	Male	Tube	10days	30.74	27.61	100	89.8178			BALB/cAJcl	BALB_020718-10	Male	Tube	10days	950.4	1185.5	57			BALB/cAJcl	BALB_020718-10	Male	Tube	10days	1408	1044	945	844	760	680			BALB/cAJcl	BALB_020718-10	Male	Tube	10days	0	20.8	33.3	33.3	85.8	55	45.8	82.5	83.3	90
BALB/cAJcl	BALB_020718-11	Male	Tube	10days	31.01	28.27	100	91.1641			BALB/cAJcl	BALB_020718-11	Male	Tube	10days	782.7	847.8	52			BALB/cAJcl	BALB_020718-11	Male	Tube	10days	298	138	226	744	444	384			BALB/cAJcl	BALB_020718-11	Male	Tube	10days	9.2	0	10	21.7	26.7	35.8	48.3	48.3	100	64.2
BALB/cAJcl	BALB_020718-12	Male	Tube	10days	30.85	29.27	100	94.8784			BALB/cAJcl	BALB_020718-12	Male	Tube	10days	370.6	508.8	45			BALB/cAJcl	BALB_020718-12	Male	Tube	10days	1035	453	364	482	398	459			BALB/cAJcl	BALB_020718-12	Male	Tube	10days	5	8.3	7.5	37.5	45.8	43.3	40.8	26.7	45.8	79.2
BALB/cAJcl	BALB_020718-13	Male	Tube	10days	30.98	28.89	100	93.2537			BALB/cAJcl	BALB_020718-13	Male	Tube	10days	382.6	56.2	38			BALB/cAJcl	BALB_020718-13	Male	Tube	10days	114	555	434	793	715	797			BALB/cAJcl	BALB_020718-13	Male	Tube	10days	4.2	25	29.2	15.8	15.8	25.8	75	67.5	100	100
BALB/cAJcl	BALB_020718-14	Male	Tube	10days	32.64	29.82	100	91.3603			BALB/cAJcl	BALB_020718-14	Male	Tube	10days	1324.5	389.6	54			BALB/cAJcl	BALB_020718-14	Male	Tube	10days	78	543	491	534	673	624			BALB/cAJcl	BALB_020718-14	Male	Tube	10days	20	35.8	44.2	44.2	54.2	69.2	55.8	73.3	80	75.8
BALB/cAJcl	BALB_020718-15	Male	Tube	10days	31.85	30.94	100	97.1429			BALB/cAJcl	BALB_020718-15	Male	Tube	10days	1048	747.6	34			BALB/cAJcl	BALB_020718-15	Male	Tube	10days	512	613	609	472	620	662			BALB/cAJcl	BALB_020718-15	Male	Tube	10days	6.7	34.2	69.2	71.7	75	75	84.2	52.5	70.8	95
BALB/cAJcl	BALB_020718-16	Male	Tube	10days	32.58	30.56	100	93.7999			BALB/cAJcl	BALB_020718-16	Male	Tube	10days	422.1	1285	39			BALB/cAJcl	BALB_020718-16	Male	Tube	10days	268	548	693	811	769	826			BALB/cAJcl	BALB_020718-16	Male	Tube	10days	0	16.7	13.3	29.2	51.7	35	80	52.5	89.2	72.5
BALB/cAJcl	BALB_020718-29	Male	Tube	10days	30.93	28.64	100	92.5962			BALB/cAJcl	BALB_020718-29	Male	Tube	10days	758.1	1247.8	51			BALB/cAJcl	BALB_020718-29	Male	Tube	10days	1024	772	674	770	533	709			BALB/cAJcl	BALB_020718-29	Male	Tube	10days	0.8	0	10	11.7	20	50.8	55	63.3	100	100
BALB/cAJcl	BALB_020718-30	Male	Tube	10days	30.52	28.42	100	93.1193			BALB/cAJcl	BALB_020718-30	Male	Tube	10days	84.5	998.5	3			BALB/cAJcl	BALB_020718-30	Male	Tube	10days	1174	579	436	586	571	640			BALB/cAJcl	BALB_020718-30	Male	Tube	10days	3.3	8.3	41.7	38.3	44.2	29.2	73.3	71.7	62.5	76.7
BALB/cAJcl	BALB_020718-31	Male	Tube	10days	32.63	29.04	100	88.9979			BALB/cAJcl	BALB_020718-31	Male	Tube	10days	182.2	656.9	21			BALB/cAJcl	BALB_020718-31	Male	Tube	10days	448	487	711	711	782	686			BALB/cAJcl	BALB_020718-31	Male	Tube	10days	0	8.3	1.7	18.3	45	56.7	50	98.3	56.7	85.8
BALB/cAJcl	BALB_020718-32	Male	Tube	10days	32	30.76	100	96.125			BALB/cAJcl	BALB_020718-32	Male	Tube	10days	284.6	638.6	29			BALB/cAJcl	BALB_020718-32	Male	Tube	10days	1099	707	615	441	666	626			BALB/cAJcl	BALB_020718-32	Male	Tube	10days	8.3	17.5	50.8	20.8	57.5	49.2	40.8	85	85	96.7
BALB/cAJcl	BALB_042518-55	Male	Tube	10days	29.83	27.46	100	92.055			BALB/cAJcl	BALB_042518-55	Male	Tube	10days	540.2	1477.4	66			BALB/cAJcl	BALB_042518-55	Male	Tube	10days	815	688	521	464	493	582			BALB/cAJcl	BALB_042518-55	Male	Tube	10days	0	15	55.8	36.7	80	53.3	55.8	50	82.5	72.5
BALB/cAJcl	BALB_042518-56	Male	Tube	10days	26.95	24.22	100	89.8701			BALB/cAJcl	BALB_042518-56	Male	Tube	10days	786.8	1159	47			BALB/cAJcl	BALB_042518-56	Male	Tube	10days	917	671	616	609	768	856			BALB/cAJcl	BALB_042518-56	Male	Tube	10days	5.8	9.2	20	17.5	26.7	60	60	76.7	95.8	99.2
BALB/cAJcl	BALB_042518-57	Male	Tube	10days	27.76	25.6	100	92.219			BALB/cAJcl	BALB_042518-57	Male	Tube	10days	911	132	20			BALB/cAJcl	BALB_042518-57	Male	Tube	10days	285	149	353	312	115	554			BALB/cAJcl	BALB_042518-57	Male	Tube	10days	0.8	20.8	58.3	51.7	64.2	60	95.8	100	100	100
BALB/cAJcl	BALB_042518-58	Male	Tube	10days	27.96	25.52	100	91.2732			BALB/cAJcl	BALB_042518-58	Male	Tube	10days	1284.7	1369.6	48			BALB/cAJcl	BALB_042518-58	Male	Tube	10days	1293	1144	983	630	677	767			BALB/cAJcl	BALB_042518-58	Male	Tube	10days	0.8	0	3.3	30	35	36.7	39.2	58.3	97.5	100
BALB/cAJcl	BALB_042518-67	Male	Tube	10days	27.68	25.87	100	93.461			BALB/cAJcl	BALB_042518-67	Male	Tube	10days	787.2	847.6	42			BALB/cAJcl	BALB_042518-67	Male	Tube	10days	32	52	158	707	346	468			BALB/cAJcl	BALB_042518-67	Male	Tube	10days	0	15	65.8	30	63.3	100	54.2	94.2	77.5	80.8
BALB/cAJcl	BALB_042518-68	Male	Tube	10days	27.11	25.2	100	92.9546			BALB/cAJcl	BALB_042518-68	Male	Tube	10days	1271.9	19.9	8			BALB/cAJcl	BALB_042518-68	Male	Tube	10days	983	899	886	619	594	640			BALB/cAJcl	BALB_042518-68	Male	Tube	10days	3.3	0.8	40.8	66.7	80.8	93.3	82.5	80.8	48.3	98.3
BALB/cAJcl	BALB_042518-69	Male	Tube	10days	28.29	26.3	100	92.9657			BALB/cAJcl	BALB_042518-69	Male	Tube	10days	810.6	1118.3	47			BALB/cAJcl	BALB_042518-69	Male	Tube	10days	764	882	606	412	300	638			BALB/cAJcl	BALB_042518-69	Male	Tube	10days	0	3.3	33.3	80.8	59.2	89.2	85.8	100	46.7	92.5
BALB/cAJcl	BALB_042518-70	Male	Tube	10days	26.92	25.87	100	96.0996			BALB/cAJcl	BALB_042518-70	Male	Tube	10days	776.1	229.8	40			BALB/cAJcl	BALB_042518-70	Male	Tube	10days	265	500	552	545	385	459			BALB/cAJcl	BALB_042518-70	Male	Tube	10days	5	25	61.7	50.8	97.5	42.5	75	64.2	72.5	80.8
BALB/cAJcl	BALB_042518-79	Male	Tube	10days	27.71	25.05	100	90.4006			BALB/cAJcl	BALB_042518-79	Male	Tube	10days	674.3	301.2	30			BALB/cAJcl	BALB_042518-79	Male	Tube	10days	966	565	497	594	592	538			BALB/cAJcl	BALB_042518-79	Male	Tube	10days	3.3	7.5	25	39.2	75.8	90	77.5	38.3	65	60
BALB/cAJcl	BALB_042518-80	Male	Tube	10days	29.41	25.57	100	86.9432			BALB/cAJcl	BALB_042518-80	Male	Tube	10days	586.9	1197	37			BALB/cAJcl	BALB_042518-80	Male	Tube	10days	1269	843	451	351	327	344			BALB/cAJcl	BALB_042518-80	Male	Tube	10days	5	6.7	24.2	28.3	67.5	45	76.7	99.2	100	83.3
BALB/cAJcl	BALB_042518-81	Male	Tube	10days	26	23.41	100	90.0385			BALB/cAJcl	BALB_042518-81	Male	Tube	10days	118.5	800.3	27			BALB/cAJcl	BALB_042518-81	Male	Tube	10days	209	265	86	357	425	320			BALB/cAJcl	BALB_042518-81	Male	Tube	10days	9.2	23.3	30.8	35.8	33.3	5	40.8	53.3	35.8	38.3
BALB/cAJcl	BALB_042518-82	Male	Tube	10days	27.38	25.11	100	91.7093			BALB/cAJcl	BALB_042518-82	Male	Tube	10days	287.3	52.4	12			BALB/cAJcl	BALB_042518-82	Male	Tube	10days	79	70	474	452	469	434			BALB/cAJcl	BALB_042518-82	Male	Tube	10days	0	6.7	46.7	65	80.8	60	88.3	86.7	93.3	94.2
BALB/cAJcl	BALB_020718-17	Male	Film	10days	32.93	27.81	100	84.4519			BALB/cAJcl	BALB_020718-17	Male	Film	10days	532.3	1009.3	50			BALB/cAJcl	BALB_020718-17	Male	Film	10days	152	821	681	660	445	665			BALB/cAJcl	BALB_020718-17	Male	Film	10days	0	0	14.2	32.5	20	30	9.2	15	27.5	69.2
BALB/cAJcl	BALB_020718-18	Male	Film	10days	33.56	26.79	100	79.8272			BALB/cAJcl	BALB_020718-18	Male	Film	10days	864.9	1220.1	57			BALB/cAJcl	BALB_020718-18	Male	Film	10days	922	1086	1233	974	848	615			BALB/cAJcl	BALB_020718-18	Male	Film	10days	2.5	16.7	32.5	13.3	41.7	49.2	71.7	96.7	60.8	100
BALB/cAJcl	BALB_020718-19	Male	Film	10days	30.74	27.12	100	88.2238			BALB/cAJcl	BALB_020718-19	Male	Film	10days	869.2	1056.6	63			BALB/cAJcl	BALB_020718-19	Male	Film	10days	139	503	479	500	264	414			BALB/cAJcl	BALB_020718-19	Male	Film	10days	0	12.5	40.8	52.5	81.7	91.7	85	100	81.7	87.5
BALB/cAJcl	BALB_020718-20	Male	Film	10days	32.5	26.93	100	82.8615			BALB/cAJcl	BALB_020718-20	Male	Film	10days	528.9	1054.2	30			BALB/cAJcl	BALB_020718-20	Male	Film	10days	111	561	422	308	515	318			BALB/cAJcl	BALB_020718-20	Male	Film	10days	0	0	3.3	19.2	61.7	60.8	71.7	73.3	82.5	69.2
BALB/cAJcl	BALB_020718-21	Male	Film	10days	34.32	30.09	100	87.6748			BALB/cAJcl	BALB_020718-21	Male	Film	10days	808.8	1022.5	39			BALB/cAJcl	BALB_020718-21	Male	Film	10days	664	505	172	521	575	393			BALB/cAJcl	BALB_020718-21	Male	Film	10days	0	9.2	7.5	43.3	45.8	72.5	65.8	80.8	51.7	95.8
BALB/cAJcl	BALB_020718-22	Male	Film	10days	31.42	26.36	100	83.8956			BALB/cAJcl	BALB_020718-22	Male	Film	10days	778.1	340.9	22			BALB/cAJcl	BALB_020718-22	Male	Film	10days	166	449	348	308	182	259			BALB/cAJcl	BALB_020718-22	Male	Film	10days	0	0	17.5	45	39.2	20.8	34.2	64.2	57.5	13.3
BALB/cAJcl	BALB_020718-24	Male	Film	10days	29.51	25.52	100	86.4792			BALB/cAJcl	BALB_020718-24	Male	Film	10days	456.6	769	24			BALB/cAJcl	BALB_020718-24	Male	Film	10days	354	352	239	368	317	282			BALB/cAJcl	BALB_020718-24	Male	Film	10days	0	9.2	3.3	11.7	58.3	96.7	100	62.5	73.3	95.8
BALB/cAJcl	BALB_020718-33	Male	Film	10days	30.72	24.34	100	79.2318			BALB/cAJcl	BALB_020718-33	Male	Film	10days	112	450.8	5			BALB/cAJcl	BALB_020718-33	Male	Film	10days	580	1119	703	1206	1490	765			BALB/cAJcl	BALB_020718-33	Male	Film	10days	0	0.8	17.5	28.3	95.8	52.5	72.5	80.8	98.3	100
BALB/cAJcl	BALB_020718-34	Male	Film	10days	31.96	26.79	100	83.8235			BALB/cAJcl	BALB_020718-34	Male	Film	10days	773.7	850.2	48			BALB/cAJcl	BALB_020718-34	Male	Film	10days	826	555	411	437	338	356			BALB/cAJcl	BALB_020718-34	Male	Film	10days	0	0.8	19.2	34.2	44.2	100	78.3	99.2	59.2	88.3
BALB/cAJcl	BALB_020718-35	Male	Film	10days	34.08	27.23	100	79.9002			BALB/cAJcl	BALB_020718-35	Male	Film	10days	636.1	0	0			BALB/cAJcl	BALB_020718-35	Male	Film	10days	1096	534	476	417	311	439			BALB/cAJcl	BALB_020718-35	Male	Film	10days	0	0	14.2	13.3	39.2	53.3	42.5	45	39.2	80
BALB/cAJcl	BALB_020718-36	Male	Film	10days	31.23	26.27	100	84.1178			BALB/cAJcl	BALB_020718-36	Male	Film	10days	777.2	1002.2	53			BALB/cAJcl	BALB_020718-36	Male	Film	10days	902	410	406	136	453	113			BALB/cAJcl	BALB_020718-36	Male	Film	10days	3.3	10	19.2	30.8	55	50.8	24.2	60	50	56.7
BALB/cAJcl	BALB_042518-59	Male	Film	10days	28.72	24.57	100	85.5501			BALB/cAJcl	BALB_042518-59	Male	Film	10days	390	834.7	41			BALB/cAJcl	BALB_042518-59	Male	Film	10days	78	498	405	191	236	281			BALB/cAJcl	BALB_042518-59	Male	Film	10days	7.5	13.3	94.2	64.2	61.7	89.2	76.7	78.3	71.7	70.8
BALB/cAJcl	BALB_042518-60	Male	Film	10days	23.78	23.21	100	97.603			BALB/cAJcl	BALB_042518-60	Male	Film	10days	904.4	1255.9	47			BALB/cAJcl	BALB_042518-60	Male	Film	10days	983	635	717	340	472	396			BALB/cAJcl	BALB_042518-60	Male	Film	10days	0	0	22.5	50	52.5	52.5	55.8	59.2	62.5	73.3
BALB/cAJcl	BALB_042518-61	Male	Film	10days	27.28	26.94	100	98.7537			BALB/cAJcl	BALB_042518-61	Male	Film	10days	744.6	1165.9	65			BALB/cAJcl	BALB_042518-61	Male	Film	10days	1352	685	682	446	479	279			BALB/cAJcl	BALB_042518-61	Male	Film	10days	0	3.3	36.7	73.3	76.7	77.5	75.8	100	52.5	77.5
BALB/cAJcl	BALB_042518-62	Male	Film	10days	24.91	24.22	100	97.23			BALB/cAJcl	BALB_042518-62	Male	Film	10days	307.9	1151.7	41			BALB/cAJcl	BALB_042518-62	Male	Film	10days	582	448	316	525	351	444			BALB/cAJcl	BALB_042518-62	Male	Film	10days	14.2	37.5	61.7	80	81.7	72.5	80	100	94.2	66.7
BALB/cAJcl	BALB_042518-71	Male	Film	10days	25.58	21.7	100	84.8319			BALB/cAJcl	BALB_042518-71	Male	Film	10days	617.9	17.3	4			BALB/cAJcl	BALB_042518-71	Male	Film	10days	1043	604	537	484	500	441			BALB/cAJcl	BALB_042518-71	Male	Film	10days	5	32.5	23.3	38.3	61.7	81.7	81.7	11.7	95.8	100
BALB/cAJcl	BALB_042518-72	Male	Film	10days	24.73	23.54	100	95.188			BALB/cAJcl	BALB_042518-72	Male	Film	10days	1046.3	1190.2	63			BALB/cAJcl	BALB_042518-72	Male	Film	10days	502	394	580	408	363	305			BALB/cAJcl	BALB_042518-72	Male	Film	10days	3.3	11.7	35.8	25.8	100	66.7	97.5	100	43.3	76.7
BALB/cAJcl	BALB_042518-73	Male	Film	10days	27.62	23.29	100	84.323			BALB/cAJcl	BALB_042518-73	Male	Film	10days	361.7	835.8	43			BALB/cAJcl	BALB_042518-73	Male	Film	10days	1174	1649	1498	1458	1387	1335			BALB/cAJcl	BALB_042518-73	Male	Film	10days	8.3	31.7	28.3	43.3	34.2	94.2	70.8	86.7	67.5	80
BALB/cAJcl	BALB_042518-74	Male	Film	10days	25.91	23.43	100	90.4284			BALB/cAJcl	BALB_042518-74	Male	Film	10days	85.3	858.9	7			BALB/cAJcl	BALB_042518-74	Male	Film	10days	170	11	22	10	58	39			BALB/cAJcl	BALB_042518-74	Male	Film	10days	1.7	20.8	33.3	68.3	86.7	74.2	85.8	97.5	88.3	69.2
BALB/cAJcl	BALB_042518-84	Male	Film	10days	27.88	23.18	100	83.142			BALB/cAJcl	BALB_042518-84	Male	Film	10days	662.7	204.8	17			BALB/cAJcl	BALB_042518-84	Male	Film	10days	528	562	472	147	488	236			BALB/cAJcl	BALB_042518-84	Male	Film	10days	65.8	0	30.8	60.8	3.3	11.7	0.8	7.5	55.8	32.5
BALB/cAJcl	BALB_042518-85	Male	Film	10days	25.13	22.88	100	91.0466			BALB/cAJcl	BALB_042518-85	Male	Film	10days	331.9	103.3	5			BALB/cAJcl	BALB_042518-85	Male	Film	10days	181	307	84	271	67	106			BALB/cAJcl	BALB_042518-85	Male	Film	10days	3.3	28.3	48.3	91.7	69.2	55.8	82.5	100	100	100
BALB/cAJcl	BALB_042518-86	Male	Film	10days	27.39	25.01	100	91.3107			BALB/cAJcl	BALB_042518-86	Male	Film	10days	233.3	198.1	37			BALB/cAJcl	BALB_042518-86	Male	Film	10days	856	510	380	428	290	270			BALB/cAJcl	BALB_042518-86	Male	Film	10days	13.3	43.3	70	48.3	68.3	100	75.8	66.7	85.8	99.2

## Sheet: Raw data (Fig.3)
Figure 3A																	Figure 3B, 3C					Figure 3B (left)	Figure 3B (right)	Figure 3C			Figure 3D					Distance traveled (cm) (Block of 5 min)								Figure 3E					Day 1 Immobility time (%)
Strain	MouseID	Sex	Stress	StressPeriod	Body weight (g) (Day 0)	Body weight (g) (Day 8)	Body weight (g) (Day 15)	Body weight (g) (Day 22)	Body weight (g) (Day 29)	Body weight (%) (Day 0)	Body weight (%) (Day 8)	Body weight (%) (Day 15)	Body weight (%) (Day 22)	Body weight (%) (Day 29)			Strain	MouseID	Sex	Stress	StressPeriod	Distance traveled in dark chamber (cm)	Distance traveled in light chamber (cm)	Number of transitions			Strain	MouseID	Sex	Stress	StressPeriod	Block 1	Block 2	Block 3	Block 4	Block 5	Block 6			Strain	MouseID	Sex	Stress	StressPeriod	1 min	2 min	3 min	4 min	5 min
BALB/cAJcl	BALB_020718-37	Male	Con		27.88	27.67	29.38	29.24	29.6	100	99.2468	105.38	104.878	106.169			BALB/cAJcl	BALB_020718-37	Male		21days	389.1	959.5	26			BALB/cAJcl	BALB_020718-37	Male	Con		871	1091	936	658	772	799			BALB/cAJcl	BALB_020718-37	Male	Con		0	0	10	55	29.2
BALB/cAJcl	BALB_020718-38	Male	Con		30.72	31.4	32.29	32.32	31.2	100	102.214	105.111	105.208	101.562			BALB/cAJcl	BALB_020718-38	Male		21days	159.8	1083.4	11			BALB/cAJcl	BALB_020718-38	Male	Con		773	545	790	709	544	572			BALB/cAJcl	BALB_020718-38	Male	Con		0	3.3	9.2	5	44.2
BALB/cAJcl	BALB_020718-39	Male	Con		30.6	30.4	32.2	32.3	32.4	100	99.3464	105.229	105.556	105.882			BALB/cAJcl	BALB_020718-39	Male		21days	612.8	959.9	37			BALB/cAJcl	BALB_020718-39	Male	Con		1090	976	854	698	717	701			BALB/cAJcl	BALB_020718-39	Male	Con		0	8.3	14.2	48.3	67.5
BALB/cAJcl	BALB_020718-40	Male	Con		28.67	28.71	29.58	30.08	30.9	100	100.14	103.174	104.918	107.778			BALB/cAJcl	BALB_020718-40	Male		21days	837.3	122.7	28			BALB/cAJcl	BALB_020718-40	Male	Con		1141	912	548	576	578	546			BALB/cAJcl	BALB_020718-40	Male	Con		25	12.5	20	37.5	55.8
BALB/cAJcl	BALB_020718-41	Male	Con		29.52	30.92	31.04	32.02	31.1	100	104.743	105.149	108.469	105.352			BALB/cAJcl	BALB_020718-41	Male		21days	285.1	440.2	26			BALB/cAJcl	BALB_020718-41	Male	Con		365	731	979	656	719	776			BALB/cAJcl	BALB_020718-41	Male	Con		10	15.8	20.8	56.7	42.5
BALB/cAJcl	BALB_020718-42	Male	Con		28.66	29.63	30.3	30.98	29.4	100	103.385	105.722	108.095	102.582			BALB/cAJcl	BALB_020718-42	Male		21days	89.2	484.7	1			BALB/cAJcl	BALB_020718-42	Male	Con		326	173	465	1005	857	961			BALB/cAJcl	BALB_020718-42	Male	Con		9.2	15.8	47.5	68.3	82.5
BALB/cAJcl	BALB_020718-43	Male	Con		30.02	31.51	31.78	31.8	30.7	100	104.963	105.863	105.929	102.265			BALB/cAJcl	BALB_020718-43	Male		21days	161.8	902	11			BALB/cAJcl	BALB_020718-43	Male	Con		671	575	769	668	631	747			BALB/cAJcl	BALB_020718-43	Male	Con		4.2	13.3	24.2	45	44.2
BALB/cAJcl	BALB_020718-44	Male	Con		29.61	29.74	30.86	31.59	31	100	100.439	104.222	106.687	104.694			BALB/cAJcl	BALB_020718-44	Male		21days	147.1	520.1	6			BALB/cAJcl	BALB_020718-44	Male	Con		472	182	522	438	378	488			BALB/cAJcl	BALB_020718-44	Male	Con		15.8	45	68.3	38.3	65
BALB/cAJcl	BALB_020718-61	Male	Con		28.94	29.03	30.32	32.41	32.3	100	100.311	104.768	111.99	111.61			BALB/cAJcl	BALB_020718-61	Male		21days	76.1	378.4	3			BALB/cAJcl	BALB_020718-61	Male	Con		33	76	93	21	599	598			BALB/cAJcl	BALB_020718-61	Male	Con		25.8	65	56.7	80.8	75
BALB/cAJcl	BALB_020718-62	Male	Con		30.26	30.98	30.75	31.39	31.5	100	102.379	101.619	103.734	104.098			BALB/cAJcl	BALB_020718-62	Male		21days	55.1	607.1	1			BALB/cAJcl	BALB_020718-62	Male	Con		1263	1115	841	810	788	715			BALB/cAJcl	BALB_020718-62	Male	Con		14.2	10	29.2	59.2	84.2
BALB/cAJcl	BALB_020718-63	Male	Con		27.72	27.98	28.46	28.86	30.5	100	100.938	102.67	104.113	110.029			BALB/cAJcl	BALB_020718-63	Male		21days	237.6	435.7	25			BALB/cAJcl	BALB_020718-63	Male	Con		140	227	318	776	800	693			BALB/cAJcl	BALB_020718-63	Male	Con		0	23.3	46.7	65.8	74.2
BALB/cAJcl	BALB_020718-64	Male	Con		27.71	28.11	28.59	29.32	29.7	100	101.444	103.176	105.81	107.182			BALB/cAJcl	BALB_020718-64	Male		21days	172.5	902.7	19			BALB/cAJcl	BALB_020718-64	Male	Con		371	1290	852	745	839	892			BALB/cAJcl	BALB_020718-64	Male	Con		6.7	15.8	54.2	65	89.2
BALB/cAJcl	BALB_042518-87	Male	Con		29.83	30.84	31.76	31.68	32	100	103.386	106.47	106.202	107.275			BALB/cAJcl	BALB_042518-87	Male		21days	344.5	497.5	27			BALB/cAJcl	BALB_042518-87	Male	Con		130	256	69	552	553	667			BALB/cAJcl	BALB_042518-87	Male	Con		20	75.8	41.7	63.3	66.7
BALB/cAJcl	BALB_042518-88	Male	Con		27.33	28.19	28.87	29.84	30.4	100	103.147	105.635	109.184	111.233			BALB/cAJcl	BALB_042518-88	Male		21days	250.6	157.8	17			BALB/cAJcl	BALB_042518-88	Male	Con		70	59	420	518	833	867			BALB/cAJcl	BALB_042518-88	Male	Con		16.7	1.7	20	13.3	63.3
BALB/cAJcl	BALB_042518-89	Male	Con		25.78	26.92	27.28	28.72	28.2	100	104.422	105.818	111.404	109.387			BALB/cAJcl	BALB_042518-89	Male		21days	907.4	13.1	6			BALB/cAJcl	BALB_042518-89	Male	Con		116	42	62	61	72	59			BALB/cAJcl	BALB_042518-89	Male	Con		0	26.7	47.5	29.2	60.8
BALB/cAJcl	BALB_042518-90	Male	Con		26.66	26.92	27.44	28.11	29.2	100	100.975	102.926	105.439	109.527			BALB/cAJcl	BALB_042518-90	Male		21days	487.1	50.4	12			BALB/cAJcl	BALB_042518-90	Male	Con		312	318	740	612	613	564			BALB/cAJcl	BALB_042518-90	Male	Con		0	4.2	20	72.5	66.7
BALB/cAJcl	BALB_042518-99	Male	Con		25.68	26.63	27.13	27.78	26.9	100	103.699	105.646	108.178	104.751			BALB/cAJcl	BALB_042518-99	Male		21days	207.3	171.6	21			BALB/cAJcl	BALB_042518-99	Male	Con		84	82	38	81	87	41			BALB/cAJcl	BALB_042518-99	Male	Con		3.3	0.8	9.2	12.5	18.3
BALB/cAJcl	BALB_042518-100	Male	Con		26.85	27.59	28.15	28.03	27.4	100	102.756	104.842	104.395	102.048			BALB/cAJcl	BALB_042518-100	Male		21days	198.9	524	27			BALB/cAJcl	BALB_042518-100	Male	Con		90	71	477	433	595	555			BALB/cAJcl	BALB_042518-100	Male	Con		7.5	14.2	25	35.8	75
BALB/cAJcl	BALB_042518-101	Male	Con		25.67	26.71	26.52	27.45	28.5	100	104.051	103.311	106.934	111.025			BALB/cAJcl	BALB_042518-101	Male		21days	403.5	697.2	35			BALB/cAJcl	BALB_042518-101	Male	Con		124	134	585	674	607	581			BALB/cAJcl	BALB_042518-101	Male	Con		14.2	16.7	38.3	40.8	74.2
BALB/cAJcl	BALB_042518-102	Male	Con		24.86	25.97	26.69	27.56	28.7	100	104.465	107.361	110.861	115.447			BALB/cAJcl	BALB_042518-102	Male		21days	874.5	33.8	12			BALB/cAJcl	BALB_042518-102	Male	Con		155	130	112	349	493	375			BALB/cAJcl	BALB_042518-102	Male	Con		10.8	45.8	48.3	88.3	45.8
BALB/cAJcl	BALB_042518-111	Male	Con		25.64	26.24	27.03	28.17	27.6	100	102.34	105.421	109.867	107.644			BALB/cAJcl	BALB_042518-111	Male		21days	126.6	490.3	23			BALB/cAJcl	BALB_042518-111	Male	Con		121	493	691	496	726	680			BALB/cAJcl	BALB_042518-111	Male	Con		10	22.5	32.5	79.2	22.5
BALB/cAJcl	BALB_042518-112	Male	Con		25.6	26.52	27.11	27.7	28.9	100	103.594	105.898	108.203	112.891			BALB/cAJcl	BALB_042518-112	Male		21days	462.7	663.1	58			BALB/cAJcl	BALB_042518-112	Male	Con		625	570	705	544	503	462			BALB/cAJcl	BALB_042518-112	Male	Con		5	17.5	35	33.3	15
BALB/cAJcl	BALB_042518-113	Male	Con		24.16	24.9	26.22	26.55	29.2	100	103.063	108.526	109.892	120.861			BALB/cAJcl	BALB_042518-113	Male		21days	172.4	452.7	14			BALB/cAJcl	BALB_042518-113	Male	Con		390	456	663	543	743	763			BALB/cAJcl	BALB_042518-113	Male	Con		3.3	35	47.5	76.7	61.7
BALB/cAJcl	BALB_042518-114	Male	Con		26.9	26.76	27.16	28.64	28.4	100	99.4796	100.967	106.468	105.576			BALB/cAJcl	BALB_042518-114	Male		21days	308.2	824.3	23			BALB/cAJcl	BALB_042518-114	Male	Con		169	49	171	224	373	630			BALB/cAJcl	BALB_042518-114	Male	Con		0.8	4.2	10	36.7	48.3
BALB/cAJcl	BALB_020718-45	Male	Tube	21days	29.3	29.04	29.02	27.86	28.2	100	99.1126	99.0444	95.0853	96.2457			BALB/cAJcl	BALB_020718-45	Male	Tube	21days	352.2	1242.4	29			BALB/cAJcl	BALB_020718-45	Male	Tube	21days	762	418	596	495	618	475			BALB/cAJcl	BALB_020718-45	Male	Tube	21days	2.5	20.8	23.3	43.3	43.3
BALB/cAJcl	BALB_020718-46	Male	Tube	21days	28.79	28.26	28.74	27.55	28.7	100	98.1591	99.8263	95.6929	99.6874			BALB/cAJcl	BALB_020718-46	Male	Tube	21days	886.4	885.8	60			BALB/cAJcl	BALB_020718-46	Male	Tube	21days	793	602	989	906	651	634			BALB/cAJcl	BALB_020718-46	Male	Tube	21days	4.2	10.8	13.3	18.3	58.3
BALB/cAJcl	BALB_020718-47	Male	Tube	21days	32.07	30.79	30.62	29.29	30.6	100	96.0087	95.4786	91.3315	95.4163			BALB/cAJcl	BALB_020718-47	Male	Tube	21days	1214.2	1047.3	62			BALB/cAJcl	BALB_020718-47	Male	Tube	21days	1348	1747	1826	1680	1269	997			BALB/cAJcl	BALB_020718-47	Male	Tube	21days	5	33.3	38.3	70.8	27.5
BALB/cAJcl	BALB_020718-48	Male	Tube	21days	29.43	28.9	28.39	27.03	29	100	98.1991	96.4662	91.8451	98.5389			BALB/cAJcl	BALB_020718-48	Male	Tube	21days	550.8	662.2	55			BALB/cAJcl	BALB_020718-48	Male	Tube	21days	721	715	540	393	354	673			BALB/cAJcl	BALB_020718-48	Male	Tube	21days	0	14.2	15.8	12.5	35.8
BALB/cAJcl	BALB_020718-49	Male	Tube	21days	26.91	26.44	26.26	25.31	27.6	100	98.2534	97.5845	94.0543	102.564			BALB/cAJcl	BALB_020718-49	Male	Tube	21days	81.7	633.3	13			BALB/cAJcl	BALB_020718-49	Male	Tube	21days	631	570	698	770	641	491			BALB/cAJcl	BALB_020718-49	Male	Tube	21days	4.2	40	65	69.2	65.8
BALB/cAJcl	BALB_020718-50	Male	Tube	21days	26.23	26.04	26.14	25.89	26.8	100	99.2756	99.6569	98.7038	102.173			BALB/cAJcl	BALB_020718-50	Male	Tube	21days	1307.6	1232.4	60			BALB/cAJcl	BALB_020718-50	Male	Tube	21days	1828	1594	1374	974	833	823			BALB/cAJcl	BALB_020718-50	Male	Tube	21days	6.7	43.3	35.8	75.8	62.5
BALB/cAJcl	BALB_020718-51	Male	Tube	21days	28.32	26.64	26.69	26.37	27.9	100	94.0678	94.2444	93.1144	98.5169			BALB/cAJcl	BALB_020718-51	Male	Tube	21days	1084.2	999.7	59			BALB/cAJcl	BALB_020718-51	Male	Tube	21days	1047	782	594	755	679	600			BALB/cAJcl	BALB_020718-51	Male	Tube	21days	0.8	50.8	70	75.8	77.5
BALB/cAJcl	BALB_020718-52	Male	Tube	21days	26.74	25.24	24.76	24.54	26	100	94.3904	92.5954	91.7726	97.2326			BALB/cAJcl	BALB_020718-52	Male	Tube	21days	826.3	988.4	40			BALB/cAJcl	BALB_020718-52	Male	Tube	21days	584	851	489	680	676	769			BALB/cAJcl	BALB_020718-52	Male	Tube	21days	0	12.5	40	13.3	55.8
BALB/cAJcl	BALB_020718-65	Male	Tube	21days	31.38	29.77	28.43	28.49	29.1	100	94.8693	90.5991	90.7903	92.7342			BALB/cAJcl	BALB_020718-65	Male	Tube	21days	861.5	1085.5	73			BALB/cAJcl	BALB_020718-65	Male	Tube	21days	911	592	605	623	750	683			BALB/cAJcl	BALB_020718-65	Male	Tube	21days	6.7	24.2	69.2	40	79.2
BALB/cAJcl	BALB_020718-66	Male	Tube	21days	30.8	29.81	27.68	28.07	31.1	100	96.7857	89.8701	91.1364	100.974			BALB/cAJcl	BALB_020718-66	Male	Tube	21days	1040.7	860.9	48			BALB/cAJcl	BALB_020718-66	Male	Tube	21days	1162	442	545	526	577	655			BALB/cAJcl	BALB_020718-66	Male	Tube	21days	0.8	0	0	15.8	6.7
BALB/cAJcl	BALB_020718-67	Male	Tube	21days	29.52	29.72	27.46	28.15	28.8	100	100.678	93.0217	95.3591	97.561			BALB/cAJcl	BALB_020718-67	Male	Tube	21days	952.6	1175.2	81			BALB/cAJcl	BALB_020718-67	Male	Tube	21days	1745	830	744	714	784	697			BALB/cAJcl	BALB_020718-67	Male	Tube	21days	0	0	12.5	11.7	56.7
BALB/cAJcl	BALB_020718-68	Male	Tube	21days	28.61	27.88	26.62	26.62	27.7	100	97.4484	93.0444	93.0444	96.8193			BALB/cAJcl	BALB_020718-68	Male	Tube	21days	329.9	1018.7	14			BALB/cAJcl	BALB_020718-68	Male	Tube	21days	920	641	641	534	467	383			BALB/cAJcl	BALB_020718-68	Male	Tube	21days	5.8	15	24.2	48.3	29.2
BALB/cAJcl	BALB_042518-91	Male	Tube	21days	27.1	26.82	25.26	22.58	26.4	100	98.9668	93.2103	83.321	97.417			BALB/cAJcl	BALB_042518-91	Male	Tube	21days	482.9	765.1	52			BALB/cAJcl	BALB_042518-91	Male	Tube	21days	1026	788	535	641	592	524			BALB/cAJcl	BALB_042518-91	Male	Tube	21days	7.5	46.7	37.5	70.8	89.2
BALB/cAJcl	BALB_042518-92	Male	Tube	21days	27.61	26.29	24.42	24.34	27.2	100	95.2191	88.4462	88.1565	98.515			BALB/cAJcl	BALB_042518-92	Male	Tube	21days	397.3	1643.1	35			BALB/cAJcl	BALB_042518-92	Male	Tube	21days	797	738	483	538	602	431			BALB/cAJcl	BALB_042518-92	Male	Tube	21days	3.3	0	33.3	30	15.8
BALB/cAJcl	BALB_042518-93	Male	Tube	21days	25.75	25.43	23.86	23.76	25.4	100	98.7573	92.6602	92.2718	98.6408			BALB/cAJcl	BALB_042518-93	Male	Tube	21days	490.1	880.8	19			BALB/cAJcl	BALB_042518-93	Male	Tube	21days	739	654	653	512	439	569			BALB/cAJcl	BALB_042518-93	Male	Tube	21days	6.7	23.3	39.2	78.3	82.5
BALB/cAJcl	BALB_042518-94	Male	Tube	21days	29.2	28.18	24.83	25.12	27.2	100	96.5068	85.0342	86.0274	93.1507			BALB/cAJcl	BALB_042518-94	Male	Tube	21days	700.1	563.2	38			BALB/cAJcl	BALB_042518-94	Male	Tube	21days	869	564	410	587	308	502			BALB/cAJcl	BALB_042518-94	Male	Tube	21days	30	15.8	43.3	54.2	83.3
BALB/cAJcl	BALB_042518-103	Male	Tube	21days	25.38	25.48	23.4	22.89	26.5	100	100.394	92.1986	90.1891	104.413			BALB/cAJcl	BALB_042518-103	Male	Tube	21days	144.7	1069.8	12			BALB/cAJcl	BALB_042518-103	Male	Tube	21days	505	573	431	392	348	386			BALB/cAJcl	BALB_042518-103	Male	Tube	21days	49.2	51.7	10.8	65.8	64.2
BALB/cAJcl	BALB_042518-104	Male	Tube	21days	27.2	27.87	26.31	25.64	29.6	100	102.463	96.7279	94.2647	108.824			BALB/cAJcl	BALB_042518-104	Male	Tube	21days	996	1164.3	44			BALB/cAJcl	BALB_042518-104	Male	Tube	21days	838	816	625	591	587	650			BALB/cAJcl	BALB_042518-104	Male	Tube	21days	16.7	15	3.3	25.8	57.5
BALB/cAJcl	BALB_042518-105	Male	Tube	21days	27.94	27.87	26.28	24.84	29.4	100	99.7495	94.0587	88.9048	105.225			BALB/cAJcl	BALB_042518-105	Male	Tube	21days	619.4	831.9	41			BALB/cAJcl	BALB_042518-105	Male	Tube	21days	119	76	507	254	507	313			BALB/cAJcl	BALB_042518-105	Male	Tube	21days	15.8	32.5	40	44.2	84.2
BALB/cAJcl	BALB_042518-106	Male	Tube	21days	26.76	27.18	24.17	23.56	28	100	101.57	90.3214	88.0419	104.634			BALB/cAJcl	BALB_042518-106	Male	Tube	21days	745.9	733.3	52			BALB/cAJcl	BALB_042518-106	Male	Tube	21days	208	420	504	484	450	438			BALB/cAJcl	BALB_042518-106	Male	Tube	21days	11.7	18.3	56.7	55.8	95
BALB/cAJcl	BALB_042518-115	Male	Tube	21days	26.2	26.76	25.84	24.27	27	100	102.137	98.626	92.6336	103.053			BALB/cAJcl	BALB_042518-115	Male	Tube	21days	225.7	1052.4	25			BALB/cAJcl	BALB_042518-115	Male	Tube	21days	561	430	673	416	339	563			BALB/cAJcl	BALB_042518-115	Male	Tube	21days	40.8	30	26.7	35.8	100
BALB/cAJcl	BALB_042518-116	Male	Tube	21days	27.98	26.54	24.99	25.73	28.3	100	94.8535	89.3138	91.9585	101.144			BALB/cAJcl	BALB_042518-116	Male	Tube	21days	702.7	551.2	61			BALB/cAJcl	BALB_042518-116	Male	Tube	21days	281	328	542	375	466	579			BALB/cAJcl	BALB_042518-116	Male	Tube	21days	0	18.3	22.5	6.7	15
BALB/cAJcl	BALB_042518-117	Male	Tube	21days	27.59	26.8	25	24.82	27	100	97.1366	90.6125	89.9601	97.8615			BALB/cAJcl	BALB_042518-117	Male	Tube	21days	925.9	648.7	42			BALB/cAJcl	BALB_042518-117	Male	Tube	21days	290	464	368	126	264	430			BALB/cAJcl	BALB_042518-117	Male	Tube	21days	5.8	23.3	24.2	40.8	35
BALB/cAJcl	BALB_042518-118	Male	Tube	21days	27.03	28.95	25.68	24.36	26.8	100	107.103	95.0055	90.1221	99.1491			BALB/cAJcl	BALB_042518-118	Male	Tube	21days	256	687.3	21			BALB/cAJcl	BALB_042518-118	Male	Tube	21days	205	992	540	256	367	489			BALB/cAJcl	BALB_042518-118	Male	Tube	21days	8.3	20.8	24.2	48.3	85.8
BALB/cAJcl	BALB_020718-54	Male	Film	21days	33.14	30.19	29.86	29.39	30.8	100	91.0984	90.1026	88.6844	92.939			BALB/cAJcl	BALB_020718-54	Male	Film	21days	712.5	908.3	50			BALB/cAJcl	BALB_020718-54	Male	Film	21days	734	600	542	567	362	511			BALB/cAJcl	BALB_020718-54	Male	Film	21days	4.2	55	73.3	66.7	94.2
BALB/cAJcl	BALB_020718-55	Male	Film	21days	28.05	25.77	24.83	25.11	26.8	100	91.8717	88.5205	89.5187	95.5437			BALB/cAJcl	BALB_020718-55	Male	Film	21days	355.5	967	19			BALB/cAJcl	BALB_020718-55	Male	Film	21days	704	826	793	451	305	487			BALB/cAJcl	BALB_020718-55	Male	Film	21days	3.3	33.3	23.3	56.7	46.7
BALB/cAJcl	BALB_020718-56	Male	Film	21days	29.97	27.45	26.8	26.65	29	100	91.5916	89.4228	88.9223	96.7634			BALB/cAJcl	BALB_020718-56	Male	Film	21days	480.7	1032.4	28			BALB/cAJcl	BALB_020718-56	Male	Film	21days	125	409	577	379	478	308			BALB/cAJcl	BALB_020718-56	Male	Film	21days	0	5	28.3	68.3	73.3
BALB/cAJcl	BALB_020718-57	Male	Film	21days	29.62	27.16	26.28	25.9	27.2	100	91.6948	88.7238	87.4409	91.8298			BALB/cAJcl	BALB_020718-57	Male	Film	21days	616.1	54.2	4			BALB/cAJcl	BALB_020718-57	Male	Film	21days	159	190	439	160	3	310			BALB/cAJcl	BALB_020718-57	Male	Film	21days	8.3	55	72.5	70	50.8
BALB/cAJcl	BALB_020718-59	Male	Film	21days	30.01	27.24	27.51	27.07	28.7	100	90.7697	91.6694	90.2033	95.6348			BALB/cAJcl	BALB_020718-59	Male	Film	21days	862.7	833.3	38			BALB/cAJcl	BALB_020718-59	Male	Film	21days	923	585	369	376	339	315			BALB/cAJcl	BALB_020718-59	Male	Film	21days	29.2	15.8	40	68.3	84.2
BALB/cAJcl	BALB_020718-60	Male	Film	21days	28.7	26.3	24.93	24.73	26.8	100	91.6376	86.8641	86.1672	93.3798			BALB/cAJcl	BALB_020718-60	Male	Film	21days	89.6	766.5	5			BALB/cAJcl	BALB_020718-60	Male	Film	21days	157	389	670	482	400	304			BALB/cAJcl	BALB_020718-60	Male	Film	21days	6.7	19.2	45.8	6.7	45
BALB/cAJcl	BALB_020718-69	Male	Film	21days	27.88	25.49	25.2	24.5	26.1	100	91.4275	90.3874	87.8766	93.6155			BALB/cAJcl	BALB_020718-69	Male	Film	21days	742	1154.9	49			BALB/cAJcl	BALB_020718-69	Male	Film	21days	1232	971	787	303	320	364			BALB/cAJcl	BALB_020718-69	Male	Film	21days	5	4.2	49.2	34.2	60
BALB/cAJcl	BALB_020718-70	Male	Film	21days	27.15	24.74	24.06	24.28	26.4	100	91.1234	88.6188	89.4291	97.2376			BALB/cAJcl	BALB_020718-70	Male	Film	21days	371.8	786.6	26			BALB/cAJcl	BALB_020718-70	Male	Film	21days	260	575	575	347	320	615			BALB/cAJcl	BALB_020718-70	Male	Film	21days	0.8	40.8	100	71.7	100
BALB/cAJcl	BALB_020718-71	Male	Film	21days	28.68	26.53	25.63	24.74	26.3	100	92.5035	89.3654	86.2622	91.7015			BALB/cAJcl	BALB_020718-71	Male	Film	21days	607.6	572.8	20			BALB/cAJcl	BALB_020718-71	Male	Film	21days	825	426	538	241	250	166			BALB/cAJcl	BALB_020718-71	Male	Film	21days	18.3	50.8	53.3	88.3	79.2
BALB/cAJcl	BALB_020718-72	Male	Film	21days	27.21	25.63	24.53	24.89	26.3	100	94.1933	90.1507	91.4737	96.6556			BALB/cAJcl	BALB_020718-72	Male	Film	21days	473.4	1319.3	37			BALB/cAJcl	BALB_020718-72	Male	Film	21days	743	513	289	481	472	547			BALB/cAJcl	BALB_020718-72	Male	Film	21days	0	20.8	36.7	79.2	62.5
BALB/cAJcl	BALB_020718-73	Male	Film	21days	29.17	27.7	27.51	27.55	28.7	100	94.9606	94.3092	94.4463	98.3888			BALB/cAJcl	BALB_020718-73	Male	Film	21days	398.8	1315.3	32			BALB/cAJcl	BALB_020718-73	Male	Film	21days	560	693	707	1304	1076	1583			BALB/cAJcl	BALB_020718-73	Male	Film	21days	5	29.2	77.5	69.2	100
BALB/cAJcl	BALB_020718-74	Male	Film	21days	28.73	25.37	24.94	25.25	27.4	100	88.3049	86.8082	87.8872	95.3707			BALB/cAJcl	BALB_020718-74	Male	Film	21days	541.5	310	27			BALB/cAJcl	BALB_020718-74	Male	Film	21days	565	968	408	869	578	779			BALB/cAJcl	BALB_020718-74	Male	Film	21days	11.7	10	57.5	82.5	88.3
BALB/cAJcl	BALB_042518-95	Male	Film	21days	27.87	24.62	24.04	23.52	26.3	100	88.3387	86.2576	84.3918	94.3667			BALB/cAJcl	BALB_042518-95	Male	Film	21days	500.6	873.8	39			BALB/cAJcl	BALB_042518-95	Male	Film	21days	984	1044	605	917	581	580			BALB/cAJcl	BALB_042518-95	Male	Film	21days	6.7	9.2	15.8	13.3	23.3
BALB/cAJcl	BALB_042518-96	Male	Film	21days	27.84	24.5	24.76	23.82	27.5	100	88.0029	88.9368	85.5603	98.7787			BALB/cAJcl	BALB_042518-96	Male	Film	21days	277.1	300.3	27			BALB/cAJcl	BALB_042518-96	Male	Film	21days	119	326	418	217	369	166			BALB/cAJcl	BALB_042518-96	Male	Film	21days	0.8	3.3	26.7	10.8	21.7
BALB/cAJcl	BALB_042518-97	Male	Film	21days	25.56	23.55	23.5	23.04	26.5	100	92.1362	91.9405	90.1408	103.678			BALB/cAJcl	BALB_042518-97	Male	Film	21days	819.7	987.6	64			BALB/cAJcl	BALB_042518-97	Male	Film	21days	533	678	305	246	296	325			BALB/cAJcl	BALB_042518-97	Male	Film	21days	3.3	9.2	33.3	12.5	3.3
BALB/cAJcl	BALB_042518-98	Male	Film	21days	29.87	26.1	24.74	24.4	28	100	87.3786	82.8256	81.6873	93.7395			BALB/cAJcl	BALB_042518-98	Male	Film	21days	801	899.2	39			BALB/cAJcl	BALB_042518-98	Male	Film	21days	924	467	470	307	397	274			BALB/cAJcl	BALB_042518-98	Male	Film	21days	0	10	12.5	66.7	66.7
BALB/cAJcl	BALB_042518-108	Male	Film	21days	25.06	23.08	23.35	22.21	26.2	100	92.099	93.1764	88.6273	104.549			BALB/cAJcl	BALB_042518-108	Male	Film	21days	209.3	356.3	17			BALB/cAJcl	BALB_042518-108	Male	Film	21days	30	215	309	276	259	480			BALB/cAJcl	BALB_042518-108	Male	Film	21days	11.7	39.2	67.5	37.5	17.5
BALB/cAJcl	BALB_042518-109	Male	Film	21days	25.24	24.61	24.12	23.34	26.1	100	97.504	95.5626	92.4723	103.407			BALB/cAJcl	BALB_042518-109	Male	Film	21days	1097	748.7	49			BALB/cAJcl	BALB_042518-109	Male	Film	21days	1286	791	653	374	481	368			BALB/cAJcl	BALB_042518-109	Male	Film	21days	9.2	17.5	34.2	84.2	28.3
BALB/cAJcl	BALB_042518-110	Male	Film	21days	28.26	25.37	24.74	25.18	28.2	100	89.7735	87.5442	89.1012	99.7877			BALB/cAJcl	BALB_042518-110	Male	Film	21days	554.5	83.2	26			BALB/cAJcl	BALB_042518-110	Male	Film	21days	266	766	771	594	691	171			BALB/cAJcl	BALB_042518-110	Male	Film	21days	16.7	42.5	88.3	92.5	75
BALB/cAJcl	BALB_042518-119	Male	Film	21days	28.18	25.26	24.39	24.9	27	100	89.638	86.5507	88.3605	95.8126			BALB/cAJcl	BALB_042518-119	Male	Film	21days	359.5	508.6	33			BALB/cAJcl	BALB_042518-119	Male	Film	21days	538	505	431	290	248	281			BALB/cAJcl	BALB_042518-119	Male	Film	21days	9.2	30.8	75.8	75	100
BALB/cAJcl	BALB_042518-120	Male	Film	21days	26.69	25.63	24.95	23.46	25.6	100	96.0285	93.4807	87.8981	95.9161			BALB/cAJcl	BALB_042518-120	Male	Film	21days	1096.6	11.7	6			BALB/cAJcl	BALB_042518-120	Male	Film	21days	69	113	662	250	617	476			BALB/cAJcl	BALB_042518-120	Male	Film	21days	0	24.2	49.2	23.3	37.5
BALB/cAJcl	BALB_042518-121	Male	Film	21days	25.54	23.73	22.84	22.6	25.5	100	92.9131	89.4283	88.4886	99.8434			BALB/cAJcl	BALB_042518-121	Male	Film	21days	30.6	915.8	5			BALB/cAJcl	BALB_042518-121	Male	Film	21days	280	730	708	433	893	888			BALB/cAJcl	BALB_042518-121	Male	Film	21days	1.7	13.3	72.5	90.8	70
BALB/cAJcl	BALB_042518-122	Male	Film	21days	26.36	24.54	24.72	24.33	28.7	100	93.0956	93.7785	92.2989	108.877			BALB/cAJcl	BALB_042518-122	Male	Film	21days	302.9	1030.2	21			BALB/cAJcl	BALB_042518-122	Male	Film	21days	836	749	804	983	1066	672			BALB/cAJcl	BALB_042518-122	Male	Film	21days	4.2	13.3	55	68.3	60.8
BALB/cAJcl	BALB_042518-123	Male	Film	21days	24.75	24.38	24.59	24.36	26.9	100	98.5051	99.3535	98.4242	108.687			BALB/cAJcl	BALB_042518-123	Male	Film	21days	402	569	36			BALB/cAJcl	BALB_042518-123	Male	Film	21days	1229	562	552	440	569	519			BALB/cAJcl	BALB_042518-123	Male	Film	21days	0	6.7	11.7	23.3	38.3
BALB/cAJcl	BALB_042518-124	Male	Film	21days	25.84	22.07	22.27	21.83	24.3	100	85.4102	86.1842	84.4814	94.0402			BALB/cAJcl	BALB_042518-124	Male	Film	21days	428.3	383.3	30			BALB/cAJcl	BALB_042518-124	Male	Film	21days	867	380	327	403	178	44			BALB/cAJcl	BALB_042518-124	Male	Film	21days	0.8	28.3	75.8	70.8	100
[truncated: 35 more columns]

## Sheet: Raw data (Fig.4)
Figure 4A											Figure 4B											Figure 4C
Strain	MouseID	Sex	Stress	StressPeriod	CORT (ng/mL), 30 min, Day 1	CORT (ng/mL), 420 min, Day 1	CORT (ng/mL), 30 min, Day 21	CORT (ng/mL), 420 min, Day 21			Strain	MouseID	Sex	Stress	StressPeriod	CORT (ng/mL), 0 min, Day 1	CORT (ng/mL), 360 min, Day 1	CORT (ng/mL), 0 min, Day 21	CORT (ng/mL), 360 min, Day 21			Strain	MouseID	Sex	Stress	StressPeriod	Condition	CORT (ng/mL)
BALB/cAJcl	BALB_071118-19	Male	CON		7.46245	36.3421	10.702	25.6003			BALB/cAJcl	BALB_071118-01	Male	CON		15.8352	55.5138	1.79899	98.6836			BALB/cAJcl	BALB_090518-4	Male	CON		NoStress	59.0974
BALB/cAJcl	BALB_071118-20	Male	CON		6.83327	22.955	14.3201	31.299			BALB/cAJcl	BALB_071118-02	Male	CON		12.2146	52.6072	0.86027	64.5538			BALB/cAJcl	BALB_090518-5	Male	CON		NoStress	26.6972
BALB/cAJcl	BALB_071118-25	Male	CON		14.8894	29.1722	17.9439	39.1495			BALB/cAJcl	BALB_071118-07	Male	CON		43.0311	24.8538	11.5282	80.6112			BALB/cAJcl	BALB_090518-6	Male	CON		NoStress	21.3092
BALB/cAJcl	BALB_071118-26	Male	CON		6.84328	19.8005	15.7244	35.2485			BALB/cAJcl	BALB_071118-08	Male	CON		36.0945	60.5545	32.1887	71.1547			BALB/cAJcl	BALB_090518-24	Male	CON		NoStress	8.7888
BALB/cAJcl	BALB_071118-31	Male	CON		19.877	22.4871	14.1792	31.9227			BALB/cAJcl	BALB_071118-13	Male	CON		5.55124	62.5786	34.9521	31.5715			BALB/cAJcl	BALB_090518-25	Male	CON		NoStress	2.63902
BALB/cAJcl	BALB_071118-32	Male	CON		8.73874	30.2695	12.3956	23.7955			BALB/cAJcl	BALB_071118-14	Male	CON		10.2223	16.2325	31.1165	34.9521			BALB/cAJcl	BALB_090518-1	Male	CON		ForcedSwimStress	147.953
BALB/cAJcl	BALB_090518-21	Male	CON		4.84868	49.2708	18.0854	23.1778			BALB/cAJcl	BALB_090518-1	Male	CON		8.2067	19.9795	0.872177	17.3179			BALB/cAJcl	BALB_090518-2	Male	CON		ForcedSwimStress	124.358
BALB/cAJcl	BALB_090518-22	Male	CON		7.08517	48.5596	51.2585	36.4359			BALB/cAJcl	BALB_090518-2	Male	CON		64.6947	42.4293	1.18829	45.7954			BALB/cAJcl	BALB_090518-3	Male	CON		ForcedSwimStress	166.601
BALB/cAJcl	BALB_090518-23	Male	CON		10.8195	145.876	5.81356	33.1233			BALB/cAJcl	BALB_090518-3	Male	CON		16.3062	25.3502	0.638478	11.2697			BALB/cAJcl	BALB_090518-21	Male	CON		ForcedSwimStress	105.617
BALB/cAJcl	BALB_090518-24	Male	CON		6.27553	59.1287	0.945974	28.4171			BALB/cAJcl	BALB_090518-4	Male	CON		20.7953	35.3733	7.76477	9.68979			BALB/cAJcl	BALB_090518-22	Male	CON		ForcedSwimStress	95.633
BALB/cAJcl	BALB_090518-25	Male	CON		3.13394	54.6056	1.1484	29.2629			BALB/cAJcl	BALB_090518-5	Male	CON		20.1807	22.855	4.65248	18.5345			BALB/cAJcl	BALB_090518-23	Male	CON		ForcedSwimStress	118.827
BALB/cAJcl	BALB_071118-21	Male	Tube	21days	133.101	43.9582	283.139	70.1016			BALB/cAJcl	BALB_090518-6	Male	CON		3.05276	29.9501	11.9922	17.0472			BALB/cAJcl	BALB_090518-10	Male	Tube	21days	NoStress	38.3734
BALB/cAJcl	BALB_071118-22	Male	Tube	21days	197.638	44.9054	304.214	29.7956			BALB/cAJcl	BALB_071118-03	Male	Tube	21days	24.243	104.124	14.2932	198.758			BALB/cAJcl	BALB_090518-11	Male	Tube	21days	NoStress	59.707
BALB/cAJcl	BALB_071118-27	Male	Tube	21days	154.271	25.6309	329.656	28.789			BALB/cAJcl	BALB_071118-04	Male	Tube	21days	6.26826	295.816	32.9774	308.873			BALB/cAJcl	BALB_090518-12	Male	Tube	21days	NoStress	32.6258
BALB/cAJcl	BALB_071118-28	Male	Tube	21days	199.222	21.8552	360.448	42.2254			BALB/cAJcl	BALB_071118-09	Male	Tube	21days	13.7081	145.178	86.7864	76.9068			BALB/cAJcl	BALB_090518-30	Male	Tube	21days	NoStress	6.46317
BALB/cAJcl	BALB_071118-33	Male	Tube	21days	165.158	14.5069	246.082	30.2384			BALB/cAJcl	BALB_071118-10	Male	Tube	21days	14.9938	135.45	45.0468	218.058			BALB/cAJcl	BALB_090518-31	Male	Tube	21days	NoStress	5.90142
BALB/cAJcl	BALB_071118-34	Male	Tube	21days	143.199	34.7627	360.448	31.4537			BALB/cAJcl	BALB_071118-15	Male	Tube	21days	35.1829	116.067	22.4879	25.1479			BALB/cAJcl	BALB_090518-32	Male	Tube	21days	NoStress	2.612
BALB/cAJcl	BALB_090518-27	Male	Tube	21days	258.517	12.9927	324.873	31.2204			BALB/cAJcl	BALB_071118-16	Male	Tube	21days	23.5306	90.3744	72.2649	274.299			BALB/cAJcl	BALB_090518-7	Male	Tube	21days	ForcedSwimStress	166.601
BALB/cAJcl	BALB_090518-28	Male	Tube	21days	287.954	13.4253	338.248	26.0328			BALB/cAJcl	BALB_090518-7	Male	Tube	21days	5.2707	110.876	8.90732	78.34			BALB/cAJcl	BALB_090518-8	Male	Tube	21days	ForcedSwimStress	183.52
BALB/cAJcl	BALB_090518-29	Male	Tube	21days	260.247	42.0693	352.231	22.3868			BALB/cAJcl	BALB_090518-8	Male	Tube	21days	4.2441	50.4837	21.1998	69.4791			BALB/cAJcl	BALB_090518-9	Male	Tube	21days	ForcedSwimStress	201.234
BALB/cAJcl	BALB_090518-30	Male	Tube	21days	234.152	12.9927	385.266	19.3794			BALB/cAJcl	BALB_090518-9	Male	Tube	21days	3.31224	109.039	20.983	162.928			BALB/cAJcl	BALB_090518-27	Male	Tube	21days	ForcedSwimStress	164.618
BALB/cAJcl	BALB_090518-31	Male	Tube	21days	174.902	30.4732	375.935	20.4112			BALB/cAJcl	BALB_090518-10	Male	Tube	21days	2.92572	109.039	21.4187	191.166			BALB/cAJcl	BALB_090518-28	Male	Tube	21days	ForcedSwimStress	118.156
BALB/cAJcl	BALB_090518-32	Male	Tube	21days	172.763	60.0251	394.848	26.492			BALB/cAJcl	BALB_090518-11	Male	Tube	21days	8.83272	114.659	17.2272	129.8			BALB/cAJcl	BALB_090518-29	Male	Tube	21days	ForcedSwimStress	115.516
BALB/cAJcl	BALB_071118-23	Male	Film	21days	246.508	53.5464	324.842	64.316			BALB/cAJcl	BALB_090518-12	Male	Tube	21days	10.7751	94.0253	11.9251	24.3387			BALB/cAJcl	BALB_090518-17	Male	Film	21days	NoStress	64.5098
BALB/cAJcl	BALB_071118-30	Male	Film	21days	172.95	76.5553	306.425	108.688			BALB/cAJcl	BALB_071118-05	Male	Film	21days	3.07554	309.024	41.6477	154.619			BALB/cAJcl	BALB_090518-18	Male	Film	21days	NoStress	31.8364
BALB/cAJcl	BALB_071118-35	Male	Film	21days	142.148	45.1464	260.15	24.9836			BALB/cAJcl	BALB_071118-06	Male	Film	21days	4.62698	337.594	17.7588	180.372			BALB/cAJcl	BALB_090518-19	Male	Film	21days	NoStress	90.559
BALB/cAJcl	BALB_071118-36	Male	Film	21days	170.303	49.7264	275.21	38.9534			BALB/cAJcl	BALB_071118-11	Male	Film	21days	28.02	263.737	17.4955	148.447			BALB/cAJcl	BALB_090518-37	Male	Film	21days	NoStress	34.7746
BALB/cAJcl	BALB_090518-33	Male	Film	21days	362.515	44.1134	545.274	97.511			BALB/cAJcl	BALB_071118-17	Male	Film	21days	10.0139	216.982	11.4664	131.603			BALB/cAJcl	BALB_090518-38	Male	Film	21days	NoStress	47.762
BALB/cAJcl	BALB_090518-34	Male	Film	21days	231.116	97.2666	505.927	37.9979			BALB/cAJcl	BALB_071118-18	Male	Film	21days	29.9119	335.097	21.6269	208.786			BALB/cAJcl	BALB_090518-39	Male	Film	21days	NoStress	9.40791
BALB/cAJcl	BALB_090518-35	Male	Film	21days	241.953	57.0976	514.411	37.3196			BALB/cAJcl	BALB_090518-13	Male	Film	21days	8.99384	219.97	4.76558	65.4805			BALB/cAJcl	BALB_090518-40	Male	Film	21days	NoStress	63.1881
BALB/cAJcl	BALB_090518-36	Male	Film	21days	222.289	51.7311	343.767	36.2185			BALB/cAJcl	BALB_090518-14	Male	Film	21days	13.8645	217.174	47.2394	90.5386			BALB/cAJcl	BALB_090518-41	Male	Film	21days	NoStress	49.2238
BALB/cAJcl	BALB_090518-37	Male	Film	21days	255.097	91.5975	322.269	25.7313			BALB/cAJcl	BALB_090518-15	Male	Film	21days	6.49256	253.838	7.81452	72.1679			BALB/cAJcl	BALB_090518-13	Male	Film	21days	ForcedSwimStress	188.059
BALB/cAJcl	BALB_090518-38	Male	Film	21days	241.953	133.542	234.949	50.6255			BALB/cAJcl	BALB_090518-16	Male	Film	21days	7.75587	166.313	22.6603	133.77			BALB/cAJcl	BALB_090518-14	Male	Film	21days	ForcedSwimStress	163.636
BALB/cAJcl	BALB_090518-39	Male	Film	21days	263.75	300.793	297.459	67.7298			BALB/cAJcl	BALB_090518-17	Male	Film	21days	37.151	282.544	20.6617	126.725			BALB/cAJcl	BALB_090518-15	Male	Film	21days	ForcedSwimStress	129.445
BALB/cAJcl	BALB_090518-40	Male	Film	21days	238.796	128.429	276.937	5.89076			BALB/cAJcl	BALB_090518-18	Male	Film	21days	12.0473	304.617	10.5191	192.414			BALB/cAJcl	BALB_090518-16	Male	Film	21days	ForcedSwimStress	212.821
BALB/cAJcl	BALB_090518-41	Male	Film	21days	276.464	101.278	355.102	31.313			BALB/cAJcl	BALB_090518-19	Male	Film	21days	64.3636	292.324	18.1524	154.015			BALB/cAJcl	BALB_090518-33	Male	Film	21days	ForcedSwimStress	128.704
																						BALB/cAJcl	BALB_090518-34	Male	Film	21days	ForcedSwimStress	170.654
																						BALB/cAJcl	BALB_090518-35	Male	Film	21days	ForcedSwimStress	167.604
																						BALB/cAJcl	BALB_090518-36	Male	Film	21days	ForcedSwimStress	196.322

## Sheet: Raw data (Fig.S1)
Figure S1A, S1B					Figure S1A	Figure S1B			Figure S1C					Stereotypic counts (Block of 5 min)								Figure S1D					Vertical activity (Block of 5 min)								Figure S1E					Center time (s) (Block of 5 min)								Figure S1F
Strain	MouseID	Sex	Stress	StressPeriod	Time spent in light (s)	Latency to light (s)			Strain	MouseID	Sex	Stress	StressPeriod	Block 1	Block 2	Block 3	Block 4	Block 5	Block 6			Strain	MouseID	Sex	Stress	StressPeriod	Block 1	Block 2	Block 3	Block 4	Block 5	Block 6			Strain	MouseID	Sex	Stress	StressPeriod	Block 1	Block 2	Block 3	Block 4	Block 5	Block 6			Strain	MouseID
BALB/cAJcl	BALB_020718-01	Male	Con		302	20			BALB/cAJcl	BALB_020718-01	Male	Con		434	380	603	568	399	393			BALB/cAJcl	BALB_020718-01	Male	Con		0	3	3	16	27	32			BALB/cAJcl	BALB_020718-01	Male	Con		2.8	0	3.8	9.3	2.4	7.2			BALB/cAJcl	BALB_020718-01
BALB/cAJcl	BALB_020718-02	Male	Con		270.5	29			BALB/cAJcl	BALB_020718-02	Male	Con		415	458	771	796	810	803			BALB/cAJcl	BALB_020718-02	Male	Con		0	6	11	33	50	86			BALB/cAJcl	BALB_020718-02	Male	Con		0	0	0	21.2	14.5	33.7			BALB/cAJcl	BALB_020718-02
BALB/cAJcl	BALB_020718-03	Male	Con		285	25			BALB/cAJcl	BALB_020718-03	Male	Con		397	456	449	396	694	501			BALB/cAJcl	BALB_020718-03	Male	Con		2	5	10	27	45	57			BALB/cAJcl	BALB_020718-03	Male	Con		0.2	0	2.6	7.3	33.3	33.8			BALB/cAJcl	BALB_020718-03
BALB/cAJcl	BALB_020718-04	Male	Con		435.5	44			BALB/cAJcl	BALB_020718-04	Male	Con		181	383	594	699	540	511			BALB/cAJcl	BALB_020718-04	Male	Con		0	2	1	19	32	67			BALB/cAJcl	BALB_020718-04	Male	Con		0	0	0	25.4	5.5	22.7			BALB/cAJcl	BALB_020718-04
BALB/cAJcl	BALB_020718-05	Male	Con		536	43			BALB/cAJcl	BALB_020718-05	Male	Con		368	247	458	749	648	584			BALB/cAJcl	BALB_020718-05	Male	Con		0	2	4	2	15	37			BALB/cAJcl	BALB_020718-05	Male	Con		0	0	0	1.3	16	10.1			BALB/cAJcl	BALB_020718-05
BALB/cAJcl	BALB_020718-06	Male	Con		62	107			BALB/cAJcl	BALB_020718-06	Male	Con		278	459	598	431	539	513			BALB/cAJcl	BALB_020718-06	Male	Con		0	0	12	4	21	13			BALB/cAJcl	BALB_020718-06	Male	Con		0	0	0	0.2	13.9	21.5			BALB/cAJcl	BALB_020718-06
BALB/cAJcl	BALB_020718-07	Male	Con		505	90			BALB/cAJcl	BALB_020718-07	Male	Con		103	227	743	565	496	428			BALB/cAJcl	BALB_020718-07	Male	Con		0	1	10	14	13	16			BALB/cAJcl	BALB_020718-07	Male	Con		0	0	0	1.5	19.5	42.6			BALB/cAJcl	BALB_020718-07
BALB/cAJcl	BALB_020718-08	Male	Con		527.5	31			BALB/cAJcl	BALB_020718-08	Male	Con		550	572	543	646	603	691			BALB/cAJcl	BALB_020718-08	Male	Con		5	9	17	7	21	66			BALB/cAJcl	BALB_020718-08	Male	Con		1.1	0	0.5	2.5	18.2	31			BALB/cAJcl	BALB_020718-08
BALB/cAJcl	BALB_020718-25	Male	Con		526.5	24			BALB/cAJcl	BALB_020718-25	Male	Con		448	333	357	470	459	424			BALB/cAJcl	BALB_020718-25	Male	Con		2	1	7	19	26	45			BALB/cAJcl	BALB_020718-25	Male	Con		0	0	2.3	5.3	3.9	38.3			BALB/cAJcl	BALB_020718-25
BALB/cAJcl	BALB_020718-26	Male	Con		550.5	46			BALB/cAJcl	BALB_020718-26	Male	Con		185	335	398	480	528	358			BALB/cAJcl	BALB_020718-26	Male	Con		1	7	14	27	30	18			BALB/cAJcl	BALB_020718-26	Male	Con		0	0	3.7	7.3	10.5	1.7			BALB/cAJcl	BALB_020718-26
BALB/cAJcl	BALB_020718-27	Male	Con		482.5	75			BALB/cAJcl	BALB_020718-27	Male	Con		252	818	535	489	575	692			BALB/cAJcl	BALB_020718-27	Male	Con		5	17	121	128	158	202			BALB/cAJcl	BALB_020718-27	Male	Con		0.5	7.6	3.2	32.5	60.1	103.6			BALB/cAJcl	BALB_020718-27
BALB/cAJcl	BALB_020718-28	Male	Con		348.5	32			BALB/cAJcl	BALB_020718-28	Male	Con		210	206	647	506	466	418			BALB/cAJcl	BALB_020718-28	Male	Con		2	1	6	10	34	30			BALB/cAJcl	BALB_020718-28	Male	Con		0	0	0.2	4	13.5	2.7			BALB/cAJcl	BALB_020718-28
BALB/cAJcl	BALB_042518-51	Male	Con		142.5	453			BALB/cAJcl	BALB_042518-51	Male	Con		251	281	247	238	206	394			BALB/cAJcl	BALB_042518-51	Male	Con		0	0	0	0	0	0			BALB/cAJcl	BALB_042518-51	Male	Con		0	0	0	0	0	0			BALB/cAJcl	BALB_042518-51
BALB/cAJcl	BALB_042518-52	Male	Con		582	12			BALB/cAJcl	BALB_042518-52	Male	Con		206	611	333	570	294	304			BALB/cAJcl	BALB_042518-52	Male	Con		0	0	2	6	1	2			BALB/cAJcl	BALB_042518-52	Male	Con		0	0	0.1	0	0	0			BALB/cAJcl	BALB_042518-52
BALB/cAJcl	BALB_042518-53	Male	Con		447	28			BALB/cAJcl	BALB_042518-53	Male	Con		316	178	267	474	355	449			BALB/cAJcl	BALB_042518-53	Male	Con		1	5	6	13	1	10			BALB/cAJcl	BALB_042518-53	Male	Con		0	0	0	1.7	0	0.9			BALB/cAJcl	BALB_042518-53
BALB/cAJcl	BALB_042518-54	Male	Con		564	22			BALB/cAJcl	BALB_042518-54	Male	Con		285	456	302	455	555	402			BALB/cAJcl	BALB_042518-54	Male	Con		3	6	1	3	14	11			BALB/cAJcl	BALB_042518-54	Male	Con		0	0	0	0	0	0			BALB/cAJcl	BALB_042518-54
BALB/cAJcl	BALB_042518-63	Male	Con		343	137			BALB/cAJcl	BALB_042518-63	Male	Con		629	183	448	534	537	380			BALB/cAJcl	BALB_042518-63	Male	Con		0	0	1	7	4	0			BALB/cAJcl	BALB_042518-63	Male	Con		0	0	0	0	0	0			BALB/cAJcl	BALB_042518-63
BALB/cAJcl	BALB_042518-64	Male	Con	Data was excluded from the analysis due to a technical problem (see main text).					BALB/cAJcl	BALB_042518-64	Male	Con		123	304	364	225	414	318			BALB/cAJcl	BALB_042518-64	Male	Con		0	0	0	0	1	4			BALB/cAJcl	BALB_042518-64	Male	Con		0	0	0	0	0	2.5			BALB/cAJcl	BALB_042518-64
BALB/cAJcl	BALB_042518-65	Male	Con		573.5	21			BALB/cAJcl	BALB_042518-65	Male	Con		313	295	317	415	290	231			BALB/cAJcl	BALB_042518-65	Male	Con		0	0	0	2	8	1			BALB/cAJcl	BALB_042518-65	Male	Con		0	0	0	0	0	0			BALB/cAJcl	BALB_042518-65
BALB/cAJcl	BALB_042518-66	Male	Con		403.5	39			BALB/cAJcl	BALB_042518-66	Male	Con		297	288	322	430	347	439			BALB/cAJcl	BALB_042518-66	Male	Con		0	0	2	7	14	13			BALB/cAJcl	BALB_042518-66	Male	Con		0	0	0	0	0.2	2.8			BALB/cAJcl	BALB_042518-66
BALB/cAJcl	BALB_042518-75	Male	Con		328.5	13			BALB/cAJcl	BALB_042518-75	Male	Con		184	311	207	237	238	349			BALB/cAJcl	BALB_042518-75	Male	Con		0	0	0	0	0	0			BALB/cAJcl	BALB_042518-75	Male	Con		0	0	0	0	0	0			BALB/cAJcl	BALB_042518-75
BALB/cAJcl	BALB_042518-76	Male	Con		419.5	17			BALB/cAJcl	BALB_042518-76	Male	Con		469	584	494	337	406	333			BALB/cAJcl	BALB_042518-76	Male	Con		0	2	2	1	7	9			BALB/cAJcl	BALB_042518-76	Male	Con		0	0	0	0	0	0			BALB/cAJcl	BALB_042518-76
BALB/cAJcl	BALB_042518-77	Male	Con		300.5	11			BALB/cAJcl	BALB_042518-77	Male	Con		108	392	205	180	214	621			BALB/cAJcl	BALB_042518-77	Male	Con		0	0	0	3	0	7			BALB/cAJcl	BALB_042518-77	Male	Con		0	0	0	0	0	19.6			BALB/cAJcl	BALB_042518-77
BALB/cAJcl	BALB_042518-78	Male	Con		567	26			BALB/cAJcl	BALB_042518-78	Male	Con		551	444	420	413	526	356			BALB/cAJcl	BALB_042518-78	Male	Con		0	0	0	2	1	7			BALB/cAJcl	BALB_042518-78	Male	Con		0	0	0	0.8	0	0			BALB/cAJcl	BALB_042518-78
BALB/cAJcl	BALB_020718-09	Male	Tube	10days	273.5	33			BALB/cAJcl	BALB_020718-09	Male	Tube	10days	761	499	568	532	645	568			BALB/cAJcl	BALB_020718-09	Male	Tube	10days	5	28	62	49	54	79			BALB/cAJcl	BALB_020718-09	Male	Tube	10days	11.4	4.4	9	31.4	46	32.2			BALB/cAJcl	BALB_020718-09
BALB/cAJcl	BALB_020718-10	Male	Tube	10days	315.5	9			BALB/cAJcl	BALB_020718-10	Male	Tube	10days	388	262	450	472	527	459			BALB/cAJcl	BALB_020718-10	Male	Tube	10days	4	28	62	73	106	98			BALB/cAJcl	BALB_020718-10	Male	Tube	10days	22.5	14.1	11.3	28.4	41	42.8			BALB/cAJcl	BALB_020718-10
BALB/cAJcl	BALB_020718-11	Male	Tube	10days	283	38			BALB/cAJcl	BALB_020718-11	Male	Tube	10days	401	364	473	591	325	456			BALB/cAJcl	BALB_020718-11	Male	Tube	10days	7	5	5	16	24	19			BALB/cAJcl	BALB_020718-11	Male	Tube	10days	8.2	1.5	0.9	2.1	8.5	4.7			BALB/cAJcl	BALB_020718-11
BALB/cAJcl	BALB_020718-12	Male	Tube	10days	338.5	48			BALB/cAJcl	BALB_020718-12	Male	Tube	10days	810	537	398	686	522	596			BALB/cAJcl	BALB_020718-12	Male	Tube	10days	2	5	1	12	16	22			BALB/cAJcl	BALB_020718-12	Male	Tube	10days	28	5.5	0	9.9	13.7	9.2			BALB/cAJcl	BALB_020718-12
BALB/cAJcl	BALB_020718-13	Male	Tube	10days	184.5	36			BALB/cAJcl	BALB_020718-13	Male	Tube	10days	311	497	333	494	470	360			BALB/cAJcl	BALB_020718-13	Male	Tube	10days	0	10	7	26	48	63			BALB/cAJcl	BALB_020718-13	Male	Tube	10days	0	2.2	0.1	21	28.7	32.4			BALB/cAJcl	BALB_020718-13
BALB/cAJcl	BALB_020718-14	Male	Tube	10days	184.5	20			BALB/cAJcl	BALB_020718-14	Male	Tube	10days	314	445	397	479	460	537			BALB/cAJcl	BALB_020718-14	Male	Tube	10days	12	20	11	4	4	18			BALB/cAJcl	BALB_020718-14	Male	Tube	10days	0	0	0	0	7.8	18.6			BALB/cAJcl	BALB_020718-14
BALB/cAJcl	BALB_020718-15	Male	Tube	10days	249	91			BALB/cAJcl	BALB_020718-15	Male	Tube	10days	564	784	763	740	744	703			BALB/cAJcl	BALB_020718-15	Male	Tube	10days	1	13	15	29	99	70			BALB/cAJcl	BALB_020718-15	Male	Tube	10days	3	3.8	15.3	16.8	37.6	32.7			BALB/cAJcl	BALB_020718-15
BALB/cAJcl	BALB_020718-16	Male	Tube	10days	480.5	27			BALB/cAJcl	BALB_020718-16	Male	Tube	10days	266	592	741	976	771	999			BALB/cAJcl	BALB_020718-16	Male	Tube	10days	4	8	1	11	14	47			BALB/cAJcl	BALB_020718-16	Male	Tube	10days	0	0	1.4	17.3	18.3	32.3			BALB/cAJcl	BALB_020718-16
BALB/cAJcl	BALB_020718-29	Male	Tube	10days	319	15			BALB/cAJcl	BALB_020718-29	Male	Tube	10days	505	485	478	379	310	525			BALB/cAJcl	BALB_020718-29	Male	Tube	10days	2	11	15	20	43	57			BALB/cAJcl	BALB_020718-29	Male	Tube	10days	0.4	3	15.2	7	2.3	28.6			BALB/cAJcl	BALB_020718-29
BALB/cAJcl	BALB_020718-30	Male	Tube	10days	578	21			BALB/cAJcl	BALB_020718-30	Male	Tube	10days	660	522	435	533	636	581			BALB/cAJcl	BALB_020718-30	Male	Tube	10days	2	2	0	5	23	35			BALB/cAJcl	BALB_020718-30	Male	Tube	10days	5.3	0.2	0	0.2	11.3	5.6			BALB/cAJcl	BALB_020718-30
BALB/cAJcl	BALB_020718-31	Male	Tube	10days	530.5	28			BALB/cAJcl	BALB_020718-31	Male	Tube	10days	543	817	942	584	665	631			BALB/cAJcl	BALB_020718-31	Male	Tube	10days	5	6	14	20	46	62			BALB/cAJcl	BALB_020718-31	Male	Tube	10days	2.4	0	13.3	6.3	48.3	38			BALB/cAJcl	BALB_020718-31
BALB/cAJcl	BALB_020718-32	Male	Tube	10days	448.5	54			BALB/cAJcl	BALB_020718-32	Male	Tube	10days	791	683	674	634	598	599			BALB/cAJcl	BALB_020718-32	Male	Tube	10days	8	1	6	6	12	17			BALB/cAJcl	BALB_020718-32	Male	Tube	10days	0	0.4	0.1	0.2	2.9	6.5			BALB/cAJcl	BALB_020718-32
BALB/cAJcl	BALB_042518-55	Male	Tube	10days	365	8			BALB/cAJcl	BALB_042518-55	Male	Tube	10days	794	640	457	544	381	455			BALB/cAJcl	BALB_042518-55	Male	Tube	10days	1	1	4	16	14	26			BALB/cAJcl	BALB_042518-55	Male	Tube	10days	0.5	0.3	1.2	5.1	6.3	20.8			BALB/cAJcl	BALB_042518-55
BALB/cAJcl	BALB_042518-56	Male	Tube	10days	349	31			BALB/cAJcl	BALB_042518-56	Male	Tube	10days	813	527	680	655	587	596			BALB/cAJcl	BALB_042518-56	Male	Tube	10days	0	2	3	3	1	7			BALB/cAJcl	BALB_042518-56	Male	Tube	10days	0	0	0	0	0.9	7.1			BALB/cAJcl	BALB_042518-56
BALB/cAJcl	BALB_042518-57	Male	Tube	10days	114	21			BALB/cAJcl	BALB_042518-57	Male	Tube	10days	276	184	535	327	266	319			BALB/cAJcl	BALB_042518-57	Male	Tube	10days	0	0	0	2	1	18			BALB/cAJcl	BALB_042518-57	Male	Tube	10days	0	0	0	0	0	0.2			BALB/cAJcl	BALB_042518-57
BALB/cAJcl	BALB_042518-58	Male	Tube	10days	288.5	15			BALB/cAJcl	BALB_042518-58	Male	Tube	10days	458	527	516	395	449	531			BALB/cAJcl	BALB_042518-58	Male	Tube	10days	7	14	9	10	16	38			BALB/cAJcl	BALB_042518-58	Male	Tube	10days	1.5	3.1	8.3	9.4	7.3	24.3			BALB/cAJcl	BALB_042518-58
BALB/cAJcl	BALB_042518-67	Male	Tube	10days	262	43			BALB/cAJcl	BALB_042518-67	Male	Tube	10days	76	195	384	506	350	390			BALB/cAJcl	BALB_042518-67	Male	Tube	10days	4	5	4	13	7	12			BALB/cAJcl	BALB_042518-67	Male	Tube	10days	0	0	0	0	0	3			BALB/cAJcl	BALB_042518-67
BALB/cAJcl	BALB_042518-68	Male	Tube	10days	17.5	43			BALB/cAJcl	BALB_042518-68	Male	Tube	10days	707	439	559	371	380	480			BALB/cAJcl	BALB_042518-68	Male	Tube	10days	4	1	6	5	18	11			BALB/cAJcl	BALB_042518-68	Male	Tube	10days	0	0	0.2	1.9	0.4	15.9			BALB/cAJcl	BALB_042518-68
BALB/cAJcl	BALB_042518-69	Male	Tube	10days	380	12			BALB/cAJcl	BALB_042518-69	Male	Tube	10days	498	718	616	384	324	667			BALB/cAJcl	BALB_042518-69	Male	Tube	10days	0	3	6	10	2	2			BALB/cAJcl	BALB_042518-69	Male	Tube	10days	0.6	0	1	0	0	38.4			BALB/cAJcl	BALB_042518-69
BALB/cAJcl	BALB_042518-70	Male	Tube	10days	187.5	21			BALB/cAJcl	BALB_042518-70	Male	Tube	10days	231	449	388	444	297	286			BALB/cAJcl	BALB_042518-70	Male	Tube	10days	0	2	3	3	6	10			BALB/cAJcl	BALB_042518-70	Male	Tube	10days	0	0	0	0	0	0			BALB/cAJcl	BALB_042518-70
BALB/cAJcl	BALB_042518-79	Male	Tube	10days	149	39			BALB/cAJcl	BALB_042518-79	Male	Tube	10days	844	469	428	352	566	318			BALB/cAJcl	BALB_042518-79	Male	Tube	10days	6	9	19	49	41	35			BALB/cAJcl	BALB_042518-79	Male	Tube	10days	0	0	8.4	10.7	26	10.4			BALB/cAJcl	BALB_042518-79
BALB/cAJcl	BALB_042518-80	Male	Tube	10days	428	58			BALB/cAJcl	BALB_042518-80	Male	Tube	10days	739	532	328	337	307	357			BALB/cAJcl	BALB_042518-80	Male	Tube	10days	10	30	11	16	15	32			BALB/cAJcl	BALB_042518-80	Male	Tube	10days	11.4	7.4	0	0	3.6	6.6			BALB/cAJcl	BALB_042518-80
BALB/cAJcl	BALB_042518-81	Male	Tube	10days	518.5	18			BALB/cAJcl	BALB_042518-81	Male	Tube	10days	363	368	321	630	330	365			BALB/cAJcl	BALB_042518-81	Male	Tube	10days	1	2	2	4	0	13			BALB/cAJcl	BALB_042518-81	Male	Tube	10days	0	0	0	0	0	0.2			BALB/cAJcl	BALB_042518-81
BALB/cAJcl	BALB_042518-82	Male	Tube	10days	178.5	72			BALB/cAJcl	BALB_042518-82	Male	Tube	10days	95	185	527	395	245	360			BALB/cAJcl	BALB_042518-82	Male	Tube	10days	5	2	6	19	19	14			BALB/cAJcl	BALB_042518-82	Male	Tube	10days	0	0	0	0	1.3	0.5			BALB/cAJcl	BALB_042518-82
BALB/cAJcl	BALB_020718-17	Male	Film	10days	334	39			BALB/cAJcl	BALB_020718-17	Male	Film	10days	205	388	450	608	566	581			BALB/cAJcl	BALB_020718-17	Male	Film	10days	8	18	15	33	46	77			BALB/cAJcl	BALB_020718-17	Male	Film	10days	0	0	0.5	21.2	20.5	11.5			BALB/cAJcl	BALB_020718-17
BALB/cAJcl	BALB_020718-18	Male	Film	10days	349	23			BALB/cAJcl	BALB_020718-18	Male	Film	10days	537	701	1135	1062	1030	901			BALB/cAJcl	BALB_020718-18	Male	Film	10days	5	9	17	47	62	71			BALB/cAJcl	BALB_020718-18	Male	Film	10days	1.3	4.2	24.3	23	32	47.8			BALB/cAJcl	BALB_020718-18
BALB/cAJcl	BALB_020718-19	Male	Film	10days	312.5	50			BALB/cAJcl	BALB_020718-19	Male	Film	10days	319	456	649	821	549	742			BALB/cAJcl	BALB_020718-19	Male	Film	10days	4	3	17	18	16	21			BALB/cAJcl	BALB_020718-19	Male	Film	10days	0	0	0.6	21	2.7	44.6			BALB/cAJcl	BALB_020718-19
BALB/cAJcl	BALB_020718-20	Male	Film	10days	438	30			BALB/cAJcl	BALB_020718-20	Male	Film	10days	256	551	512	393	682	539			BALB/cAJcl	BALB_020718-20	Male	Film	10days	6	17	20	16	19	31			BALB/cAJcl	BALB_020718-20	Male	Film	10days	0	0	0	0	16.6	3.9			BALB/cAJcl	BALB_020718-20
BALB/cAJcl	BALB_020718-21	Male	Film	10days	346.5	17			BALB/cAJcl	BALB_020718-21	Male	Film	10days	325	420	245	324	496	322			BALB/cAJcl	BALB_020718-21	Male	Film	10days	0	1	1	1	1	2			BALB/cAJcl	BALB_020718-21	Male	Film	10days	8.6	0	0	0	1.2	0.4			BALB/cAJcl	BALB_020718-21
BALB/cAJcl	BALB_020718-22	Male	Film	10days	110.5	55			BALB/cAJcl	BALB_020718-22	Male	Film	10days	338	473	347	377	169	240			BALB/cAJcl	BALB_020718-22	Male	Film	10days	3	6	7	15	10	29			BALB/cAJcl	BALB_020718-22	Male	Film	10days	0	0	0	6.8	0.1	12.3			BALB/cAJcl	BALB_020718-22
BALB/cAJcl	BALB_020718-24	Male	Film	10days	402	20			BALB/cAJcl	BALB_020718-24	Male	Film	10days	457	425	428	447	477	413			BALB/cAJcl	BALB_020718-24	Male	Film	10days	5	10	14	18	38	21			BALB/cAJcl	BALB_020718-24	Male	Film	10days	0.2	0	0	0.8	0.5	0.2			BALB/cAJcl	BALB_020718-24
BALB/cAJcl	BALB_020718-33	Male	Film	10days	550	31			BALB/cAJcl	BALB_020718-33	Male	Film	10days	292	429	433	561	883	691			BALB/cAJcl	BALB_020718-33	Male	Film	10days	1	3	1	6	6	15			BALB/cAJcl	BALB_020718-33	Male	Film	10days	0	6.2	9.7	18.4	40.5	21.9			BALB/cAJcl	BALB_020718-33
BALB/cAJcl	BALB_020718-34	Male	Film	10days	275.5	23			BALB/cAJcl	BALB_020718-34	Male	Film	10days	710	599	694	455	524	623			BALB/cAJcl	BALB_020718-34	Male	Film	10days	6	34	27	49	50	70			BALB/cAJcl	BALB_020718-34	Male	Film	10days	0.1	7.8	5.9	6	3.2	7.5			BALB/cAJcl	BALB_020718-34
BALB/cAJcl	BALB_020718-35	Male	Film	10days	0	600			BALB/cAJcl	BALB_020718-35	Male	Film	10days	632	393	490	451	343	446			BALB/cAJcl	BALB_020718-35	Male	Film	10days	12	34	40	54	64	86			BALB/cAJcl	BALB_020718-35	Male	Film	10days	20.8	6.4	8.9	16	7.9	19.8			BALB/cAJcl	BALB_020718-35
BALB/cAJcl	BALB_020718-36	Male	Film	10days	335	32			BALB/cAJcl	BALB_020718-36	Male	Film	10days	895	641	640	289	433	501			BALB/cAJcl	BALB_020718-36	Male	Film	10days	0	2	4	3	10	0			BALB/cAJcl	BALB_020718-36	Male	Film	10days	0	0	0	0	0	0			BALB/cAJcl	BALB_020718-36
BALB/cAJcl	BALB_042518-59	Male	Film	10days	366.5	35			BALB/cAJcl	BALB_042518-59	Male	Film	10days	181	476	294	314	199	230			BALB/cAJcl	BALB_042518-59	Male	Film	10days	0	1	0	3	2	0			BALB/cAJcl	BALB_042518-59	Male	Film	10days	0	0	0.3	6.5	10.2	13.7			BALB/cAJcl	BALB_042518-59
BALB/cAJcl	BALB_042518-60	Male	Film	10days	353	11			BALB/cAJcl	BALB_042518-60	Male	Film	10days	625	440	539	356	406	462			BALB/cAJcl	BALB_042518-60	Male	Film	10days	16	10	19	6	18	3			BALB/cAJcl	BALB_042518-60	Male	Film	10days	0	0	0	0	0	6.1			BALB/cAJcl	BALB_042518-60
BALB/cAJcl	BALB_042518-61	Male	Film	10days	375	18			BALB/cAJcl	BALB_042518-61	Male	Film	10days	780	579	672	473	631	635			BALB/cAJcl	BALB_042518-61	Male	Film	10days	4	3	20	18	21	23			BALB/cAJcl	BALB_042518-61	Male	Film	10days	20.3	7.8	10.4	26.8	29.1	14.9			BALB/cAJcl	BALB_042518-61
BALB/cAJcl	BALB_042518-62	Male	Film	10days	487.5	11			BALB/cAJcl	BALB_042518-62	Male	Film	10days	533	318	283	563	445	592			BALB/cAJcl	BALB_042518-62	Male	Film	10days	0	0	0	0	4	7			BALB/cAJcl	BALB_042518-62	Male	Film	10days	0.7	0	0.4	1.7	1	3			BALB/cAJcl	BALB_042518-62
BALB/cAJcl	BALB_042518-71	Male	Film	10days	158	252			BALB/cAJcl	BALB_042518-71	Male	Film	10days	1219	830	756	486	454	470			BALB/cAJcl	BALB_042518-71	Male	Film	10days	1	6	7	4	24	24			BALB/cAJcl	BALB_042518-71	Male	Film	10days	8.8	0	8	3.8	6.8	0			BALB/cAJcl	BALB_042518-71
BALB/cAJcl	BALB_042518-72	Male	Film	10days	331.5	28			BALB/cAJcl	BALB_042518-72	Male	Film	10days	572	333	449	353	323	363			BALB/cAJcl	BALB_042518-72	Male	Film	10days	3	2	7	6	7	21			BALB/cAJcl	BALB_042518-72	Male	Film	10days	0.9	0	2.7	1.2	4.7	0.6			BALB/cAJcl	BALB_042518-72
BALB/cAJcl	BALB_042518-73	Male	Film	10days	420	28			BALB/cAJcl	BALB_042518-73	Male	Film	10days	549	1020	829	819	780	790			BALB/cAJcl	BALB_042518-73	Male	Film	10days	3	2	12	28	41	155			BALB/cAJcl	BALB_042518-73	Male	Film	10days	0	9.8	8.9	16.5	15.3	20.1			BALB/cAJcl	BALB_042518-73
BALB/cAJcl	BALB_042518-74	Male	Film	10days	561	33			BALB/cAJcl	BALB_042518-74	Male	Film	10days	295	213	154	139	214	201			BALB/cAJcl	BALB_042518-74	Male	Film	10days	3	0	0	0	0	0			BALB/cAJcl	BALB_042518-74	Male	Film	10days	0.5	0	0	0	0	0			BALB/cAJcl	BALB_042518-74
BALB/cAJcl	BALB_042518-84	Male	Film	10days	132.5	154			BALB/cAJcl	BALB_042518-84	Male	Film	10days	591	481	245	231	396	321			BALB/cAJcl	BALB_042518-84	Male	Film	10days	2	5	9	3	23	3			BALB/cAJcl	BALB_042518-84	Male	Film	10days	0	0	0	0	2.4	0			BALB/cAJcl	BALB_042518-84
BALB/cAJcl	BALB_042518-85	Male	Film	10days	99.5	411			BALB/cAJcl	BALB_042518-85	Male	Film	10days	168	280	101	170	147	236			BALB/cAJcl	BALB_042518-85	Male	Film	10days	0	1	1	10	0	1			BALB/cAJcl	BALB_042518-85	Male	Film	10days	0	0	0	0	0	0			BALB/cAJcl	BALB_042518-85
BALB/cAJcl	BALB_042518-86	Male	Film	10days	292	27			BALB/cAJcl	BALB_042518-86	Male	Film	10days	526	450	371	463	344	331			BALB/cAJcl	BALB_042518-86	Male	Film	10days	1	2	0	9	2	1			BALB/cAJcl	BALB_042518-86	Male	Film	10days	0.1	0	0	6.7	4.4	1.6			BALB/cAJcl	BALB_042518-86
[truncated: 34 more columns]

## Sheet: Raw data (Fig.S2)
Figure S2A, S2B					Figure S2A	Figure S2B			Figure S2C					Stereotypic counts (Block of 5 min)								Figure S2D					Vertical activity (Block of 5 min)								Figure S2E					Center time (s) (Block of 5 min)								Figure S2F
Strain	MouseID	Sex	Stress	StressPeriod	Time spent in light (s)	Latency to light (s)			Strain	MouseID	Sex	Stress	StressPeriod	Block 1	Block 2	Block 3	Block 4	Block 5	Block 6			Strain	MouseID	Sex	Stress	StressPeriod	Block 1	Block 2	Block 3	Block 4	Block 5	Block 6			Strain	MouseID	Sex	Stress	StressPeriod	Block 1	Block 2	Block 3	Block 4	Block 5	Block 6			Strain	MouseID
BALB/cAJcl	BALB_020718-37	Male	Con		444.5	24			BALB/cAJcl	BALB_020718-37	Male	Con		817	716	525	589	462	531			BALB/cAJcl	BALB_020718-37	Male	Con		3	7	30	15	87	99			BALB/cAJcl	BALB_020718-37	Male	Con		0	15.7	16.4	33.8	101.2	89.4			BALB/cAJcl	BALB_020718-37
BALB/cAJcl	BALB_020718-38	Male	Con		562.5	31			BALB/cAJcl	BALB_020718-38	Male	Con		527	297	478	411	376	390			BALB/cAJcl	BALB_020718-38	Male	Con		1	4	17	31	76	81			BALB/cAJcl	BALB_020718-38	Male	Con		2.5	0.4	9.8	12.3	9	6.3			BALB/cAJcl	BALB_020718-38
BALB/cAJcl	BALB_020718-39	Male	Con		402	33			BALB/cAJcl	BALB_020718-39	Male	Con		509	513	698	500	432	454			BALB/cAJcl	BALB_020718-39	Male	Con		1	13	18	20	30	45			BALB/cAJcl	BALB_020718-39	Male	Con		0.2	4.4	8.1	16.2	26.4	41.2			BALB/cAJcl	BALB_020718-39
BALB/cAJcl	BALB_020718-40	Male	Con		91.5	250			BALB/cAJcl	BALB_020718-40	Male	Con		646	484	413	589	453	404			BALB/cAJcl	BALB_020718-40	Male	Con		1	1	5	35	36	98			BALB/cAJcl	BALB_020718-40	Male	Con		1.9	2.4	3.3	14.6	10.6	20.5			BALB/cAJcl	BALB_020718-40
BALB/cAJcl	BALB_020718-41	Male	Con		432.5	45			BALB/cAJcl	BALB_020718-41	Male	Con		233	572	769	638	645	605			BALB/cAJcl	BALB_020718-41	Male	Con		0	1	2	3	1	14			BALB/cAJcl	BALB_020718-41	Male	Con		0.9	0	4.5	0	9.7	3.4			BALB/cAJcl	BALB_020718-41
BALB/cAJcl	BALB_020718-42	Male	Con		561.5	47			BALB/cAJcl	BALB_020718-42	Male	Con		268	237	337	641	623	752			BALB/cAJcl	BALB_020718-42	Male	Con		0	0	0	0	0	5			BALB/cAJcl	BALB_020718-42	Male	Con		1.1	0	0.3	0.7	11.5	42.8			BALB/cAJcl	BALB_020718-42
BALB/cAJcl	BALB_020718-43	Male	Con		565	29			BALB/cAJcl	BALB_020718-43	Male	Con		547	617	609	555	489	414			BALB/cAJcl	BALB_020718-43	Male	Con		1	10	46	65	140	124			BALB/cAJcl	BALB_020718-43	Male	Con		2.7	16.2	19.1	21.6	42.4	95.8			BALB/cAJcl	BALB_020718-43
BALB/cAJcl	BALB_020718-44	Male	Con		534.5	55			BALB/cAJcl	BALB_020718-44	Male	Con		295	236	453	364	328	395			BALB/cAJcl	BALB_020718-44	Male	Con		0	0	13	7	5	71			BALB/cAJcl	BALB_020718-44	Male	Con		0.9	0	3.6	8.1	7.5	6.2			BALB/cAJcl	BALB_020718-44
BALB/cAJcl	BALB_020718-61	Male	Con		557	43			BALB/cAJcl	BALB_020718-61	Male	Con		239	163	230	121	613	415			BALB/cAJcl	BALB_020718-61	Male	Con		2	0	1	0	0	7			BALB/cAJcl	BALB_020718-61	Male	Con		8.1	0	0	0	0	0			BALB/cAJcl	BALB_020718-61
BALB/cAJcl	BALB_020718-62	Male	Con		573	28			BALB/cAJcl	BALB_020718-62	Male	Con		615	955	670	810	602	582			BALB/cAJcl	BALB_020718-62	Male	Con		0	1	3	11	32	76			BALB/cAJcl	BALB_020718-62	Male	Con		0	1.8	6.6	2.3	22.3	17.4			BALB/cAJcl	BALB_020718-62
BALB/cAJcl	BALB_020718-63	Male	Con		309.5	73			BALB/cAJcl	BALB_020718-63	Male	Con		264	408	435	403	343	437			BALB/cAJcl	BALB_020718-63	Male	Con		0	5	0	12	11	25			BALB/cAJcl	BALB_020718-63	Male	Con		1.5	0	0	0.3	0.6	1.2			BALB/cAJcl	BALB_020718-63
BALB/cAJcl	BALB_020718-64	Male	Con		494.5	24			BALB/cAJcl	BALB_020718-64	Male	Con		256	1006	683	818	788	679			BALB/cAJcl	BALB_020718-64	Male	Con		0	1	4	8	4	26			BALB/cAJcl	BALB_020718-64	Male	Con		1.5	2.4	1.5	4.9	4.3	16.9			BALB/cAJcl	BALB_020718-64
BALB/cAJcl	BALB_042518-87	Male	Con		333.5	39			BALB/cAJcl	BALB_042518-87	Male	Con		187	351	206	329	325	380			BALB/cAJcl	BALB_042518-87	Male	Con		0	0	0	0	2	12			BALB/cAJcl	BALB_042518-87	Male	Con		0	0	0	0	0	3.1			BALB/cAJcl	BALB_042518-87
BALB/cAJcl	BALB_042518-88	Male	Con		114.5	342			BALB/cAJcl	BALB_042518-88	Male	Con		202	303	491	463	659	514			BALB/cAJcl	BALB_042518-88	Male	Con		0	0	4	2	5	10			BALB/cAJcl	BALB_042518-88	Male	Con		0	0	0	0	0	1.2			BALB/cAJcl	BALB_042518-88
BALB/cAJcl	BALB_042518-89	Male	Con		6.5	126			BALB/cAJcl	BALB_042518-89	Male	Con		183	166	213	112	215	257			BALB/cAJcl	BALB_042518-89	Male	Con		0	0	0	0	0	0			BALB/cAJcl	BALB_042518-89	Male	Con		0.2	0	0	0	0	0			BALB/cAJcl	BALB_042518-89
BALB/cAJcl	BALB_042518-90	Male	Con		28	110			BALB/cAJcl	BALB_042518-90	Male	Con		424	529	744	515	471	392			BALB/cAJcl	BALB_042518-90	Male	Con		1	6	4	24	60	103			BALB/cAJcl	BALB_042518-90	Male	Con		0	0	0.6	4.4	4.6	1.8			BALB/cAJcl	BALB_042518-90
BALB/cAJcl	BALB_042518-99	Male	Con		316	142			BALB/cAJcl	BALB_042518-99	Male	Con		231	233	183	213	194	195			BALB/cAJcl	BALB_042518-99	Male	Con		0	4	0	0	0	0			BALB/cAJcl	BALB_042518-99	Male	Con		0	0	0	0	0	0			BALB/cAJcl	BALB_042518-99
BALB/cAJcl	BALB_042518-100	Male	Con		518.5	19			BALB/cAJcl	BALB_042518-100	Male	Con		157	161	687	384	348	279			BALB/cAJcl	BALB_042518-100	Male	Con		1	1	2	2	3	12			BALB/cAJcl	BALB_042518-100	Male	Con		0	0	0	0.1	0.3	0			BALB/cAJcl	BALB_042518-100
BALB/cAJcl	BALB_042518-101	Male	Con		368	44			BALB/cAJcl	BALB_042518-101	Male	Con		231	215	332	341	310	298			BALB/cAJcl	BALB_042518-101	Male	Con		0	0	1	1	9	29			BALB/cAJcl	BALB_042518-101	Male	Con		0	0	0	0	0.5	2.4			BALB/cAJcl	BALB_042518-101
BALB/cAJcl	BALB_042518-102	Male	Con		23.5	134			BALB/cAJcl	BALB_042518-102	Male	Con		383	233	269	426	511	398			BALB/cAJcl	BALB_042518-102	Male	Con		1	0	0	0	0	3			BALB/cAJcl	BALB_042518-102	Male	Con		0.3	0	0	1	1.5	0			BALB/cAJcl	BALB_042518-102
BALB/cAJcl	BALB_042518-111	Male	Con		489.5	53			BALB/cAJcl	BALB_042518-111	Male	Con		152	462	338	325	377	312			BALB/cAJcl	BALB_042518-111	Male	Con		0	6	9	4	31	27			BALB/cAJcl	BALB_042518-111	Male	Con		0	0.3	0	0	0	5.2			BALB/cAJcl	BALB_042518-111
BALB/cAJcl	BALB_042518-112	Male	Con		409.5	13			BALB/cAJcl	BALB_042518-112	Male	Con		515	519	432	301	318	328			BALB/cAJcl	BALB_042518-112	Male	Con		18	7	7	5	10	8			BALB/cAJcl	BALB_042518-112	Male	Con		0	0	0	0	0	6.6			BALB/cAJcl	BALB_042518-112
BALB/cAJcl	BALB_042518-113	Male	Con		489	91			BALB/cAJcl	BALB_042518-113	Male	Con		432	457	422	236	333	417			BALB/cAJcl	BALB_042518-113	Male	Con		1	2	3	0	3	4			BALB/cAJcl	BALB_042518-113	Male	Con		0	0	0	0	0.3	30.1			BALB/cAJcl	BALB_042518-113
BALB/cAJcl	BALB_042518-114	Male	Con		507.5	44			BALB/cAJcl	BALB_042518-114	Male	Con		195	213	251	314	430	457			BALB/cAJcl	BALB_042518-114	Male	Con		0	3	0	2	6	4			BALB/cAJcl	BALB_042518-114	Male	Con		0.1	0	0	0.1	0.3	0			BALB/cAJcl	BALB_042518-114
BALB/cAJcl	BALB_020718-45	Male	Tube	21days	432.5	36			BALB/cAJcl	BALB_020718-45	Male	Tube	21days	388	328	480	406	347	311			BALB/cAJcl	BALB_020718-45	Male	Tube	21days	2	2	11	7	15	4			BALB/cAJcl	BALB_020718-45	Male	Tube	21days	0.2	0	0	2.3	0.4	0.2			BALB/cAJcl	BALB_020718-45
BALB/cAJcl	BALB_020718-46	Male	Tube	21days	258.5	38			BALB/cAJcl	BALB_020718-46	Male	Tube	21days	395	733	847	830	602	535			BALB/cAJcl	BALB_020718-46	Male	Tube	21days	2	4	8	42	24	60			BALB/cAJcl	BALB_020718-46	Male	Tube	21days	0	0.8	13.4	17.8	24.4	43.6			BALB/cAJcl	BALB_020718-46
BALB/cAJcl	BALB_020718-47	Male	Tube	21days	234.5	33			BALB/cAJcl	BALB_020718-47	Male	Tube	21days	461	782	725	1001	807	636			BALB/cAJcl	BALB_020718-47	Male	Tube	21days	1	5	24	43	49	95			BALB/cAJcl	BALB_020718-47	Male	Tube	21days	22.1	10.9	29.8	29.7	22.5	40.7			BALB/cAJcl	BALB_020718-47
BALB/cAJcl	BALB_020718-48	Male	Tube	21days	318.5	29			BALB/cAJcl	BALB_020718-48	Male	Tube	21days	415	599	544	521	499	842			BALB/cAJcl	BALB_020718-48	Male	Tube	21days	2	0	10	15	21	60			BALB/cAJcl	BALB_020718-48	Male	Tube	21days	0.5	0	0.9	0.3	3.9	16.9			BALB/cAJcl	BALB_020718-48
BALB/cAJcl	BALB_020718-49	Male	Tube	21days	502.5	36			BALB/cAJcl	BALB_020718-49	Male	Tube	21days	695	379	437	485	412	322			BALB/cAJcl	BALB_020718-49	Male	Tube	21days	0	0	3	5	11	23			BALB/cAJcl	BALB_020718-49	Male	Tube	21days	21.2	5.1	13.2	13	30.2	14.5			BALB/cAJcl	BALB_020718-49
BALB/cAJcl	BALB_020718-50	Male	Tube	21days	262.5	37			BALB/cAJcl	BALB_020718-50	Male	Tube	21days	543	790	749	447	542	543			BALB/cAJcl	BALB_020718-50	Male	Tube	21days	4	5	13	16	36	32			BALB/cAJcl	BALB_020718-50	Male	Tube	21days	2.1	5.9	20	11.2	22.7	19.1			BALB/cAJcl	BALB_020718-50
BALB/cAJcl	BALB_020718-51	Male	Tube	21days	270.5	66			BALB/cAJcl	BALB_020718-51	Male	Tube	21days	436	437	470	578	539	511			BALB/cAJcl	BALB_020718-51	Male	Tube	21days	0	1	8	4	20	14			BALB/cAJcl	BALB_020718-51	Male	Tube	21days	0	0.6	0.1	3.1	3.9	12.2			BALB/cAJcl	BALB_020718-51
BALB/cAJcl	BALB_020718-52	Male	Tube	21days	305.5	19			BALB/cAJcl	BALB_020718-52	Male	Tube	21days	947	852	816	623	708	691			BALB/cAJcl	BALB_020718-52	Male	Tube	21days	6	6	9	32	81	85			BALB/cAJcl	BALB_020718-52	Male	Tube	21days	11.1	1.6	11.8	43.7	24	65			BALB/cAJcl	BALB_020718-52
BALB/cAJcl	BALB_020718-65	Male	Tube	21days	342	14			BALB/cAJcl	BALB_020718-65	Male	Tube	21days	784	430	475	404	491	492			BALB/cAJcl	BALB_020718-65	Male	Tube	21days	1	8	20	31	53	91			BALB/cAJcl	BALB_020718-65	Male	Tube	21days	9	2.8	6.2	3.8	13	67.4			BALB/cAJcl	BALB_020718-65
BALB/cAJcl	BALB_020718-66	Male	Tube	21days	227	18			BALB/cAJcl	BALB_020718-66	Male	Tube	21days	796	436	503	448	452	456			BALB/cAJcl	BALB_020718-66	Male	Tube	21days	15	20	24	23	25	33			BALB/cAJcl	BALB_020718-66	Male	Tube	21days	18.5	0	9.9	7.5	17.7	14.1			BALB/cAJcl	BALB_020718-66
BALB/cAJcl	BALB_020718-67	Male	Tube	21days	338.5	18			BALB/cAJcl	BALB_020718-67	Male	Tube	21days	720	619	670	531	420	525			BALB/cAJcl	BALB_020718-67	Male	Tube	21days	3	10	23	20	43	55			BALB/cAJcl	BALB_020718-67	Male	Tube	21days	2.5	0	0	2.1	6	31.4			BALB/cAJcl	BALB_020718-67
BALB/cAJcl	BALB_020718-68	Male	Tube	21days	497	40			BALB/cAJcl	BALB_020718-68	Male	Tube	21days	777	639	456	345	441	456			BALB/cAJcl	BALB_020718-68	Male	Tube	21days	9	35	32	45	58	28			BALB/cAJcl	BALB_020718-68	Male	Tube	21days	1.3	16.9	10.8	17.3	27.9	24.6			BALB/cAJcl	BALB_020718-68
BALB/cAJcl	BALB_042518-91	Male	Tube	21days	270	16			BALB/cAJcl	BALB_042518-91	Male	Tube	21days	1032	595	557	471	479	368			BALB/cAJcl	BALB_042518-91	Male	Tube	21days	22	22	21	40	37	34			BALB/cAJcl	BALB_042518-91	Male	Tube	21days	6.8	4.1	0.1	11.4	5.4	1.4			BALB/cAJcl	BALB_042518-91
BALB/cAJcl	BALB_042518-92	Male	Tube	21days	455.5	18			BALB/cAJcl	BALB_042518-92	Male	Tube	21days	823	539	509	478	342	381			BALB/cAJcl	BALB_042518-92	Male	Tube	21days	0	0	0	11	26	34			BALB/cAJcl	BALB_042518-92	Male	Tube	21days	10.2	0	6.9	10	0.6	3.8			BALB/cAJcl	BALB_042518-92
BALB/cAJcl	BALB_042518-93	Male	Tube	21days	338.5	50			BALB/cAJcl	BALB_042518-93	Male	Tube	21days	508	428	366	290	331	404			BALB/cAJcl	BALB_042518-93	Male	Tube	21days	5	2	9	14	40	28			BALB/cAJcl	BALB_042518-93	Male	Tube	21days	0	0.1	0	2.1	1.8	3.7			BALB/cAJcl	BALB_042518-93
BALB/cAJcl	BALB_042518-94	Male	Tube	21days	198	47			BALB/cAJcl	BALB_042518-94	Male	Tube	21days	530	388	331	457	349	326			BALB/cAJcl	BALB_042518-94	Male	Tube	21days	0	0	11	14	20	58			BALB/cAJcl	BALB_042518-94	Male	Tube	21days	2.2	0	0	7	0.8	2.5			BALB/cAJcl	BALB_042518-94
BALB/cAJcl	BALB_042518-103	Male	Tube	21days	518	22			BALB/cAJcl	BALB_042518-103	Male	Tube	21days	506	364	432	385	284	439			BALB/cAJcl	BALB_042518-103	Male	Tube	21days	3	6	6	11	34	14			BALB/cAJcl	BALB_042518-103	Male	Tube	21days	0.1	2	5.3	9.8	7.9	47.1			BALB/cAJcl	BALB_042518-103
BALB/cAJcl	BALB_042518-104	Male	Tube	21days	287.5	30			BALB/cAJcl	BALB_042518-104	Male	Tube	21days	894	775	645	755	907	896			BALB/cAJcl	BALB_042518-104	Male	Tube	21days	2	24	52	34	43	87			BALB/cAJcl	BALB_042518-104	Male	Tube	21days	1.3	1.4	3.2	13	26.8	40.9			BALB/cAJcl	BALB_042518-104
BALB/cAJcl	BALB_042518-105	Male	Tube	21days	282	38			BALB/cAJcl	BALB_042518-105	Male	Tube	21days	216	134	587	280	459	456			BALB/cAJcl	BALB_042518-105	Male	Tube	21days	0	0	2	3	12	7			BALB/cAJcl	BALB_042518-105	Male	Tube	21days	0	0	0	0	10.8	4.4			BALB/cAJcl	BALB_042518-105
BALB/cAJcl	BALB_042518-106	Male	Tube	21days	291.5	52			BALB/cAJcl	BALB_042518-106	Male	Tube	21days	719	690	652	498	352	233			BALB/cAJcl	BALB_042518-106	Male	Tube	21days	0	2	1	14	4	8			BALB/cAJcl	BALB_042518-106	Male	Tube	21days	0	0	1	0	11.5	3			BALB/cAJcl	BALB_042518-106
BALB/cAJcl	BALB_042518-115	Male	Tube	21days	470	22			BALB/cAJcl	BALB_042518-115	Male	Tube	21days	976	770	641	357	342	365			BALB/cAJcl	BALB_042518-115	Male	Tube	21days	1	1	3	5	6	22			BALB/cAJcl	BALB_042518-115	Male	Tube	21days	1.5	0	0.4	0	0.2	2.4			BALB/cAJcl	BALB_042518-115
BALB/cAJcl	BALB_042518-116	Male	Tube	21days	236	39			BALB/cAJcl	BALB_042518-116	Male	Tube	21days	623	648	357	334	284	467			BALB/cAJcl	BALB_042518-116	Male	Tube	21days	0	4	3	0	6	8			BALB/cAJcl	BALB_042518-116	Male	Tube	21days	5.1	0	0	0.1	0	16.5			BALB/cAJcl	BALB_042518-116
BALB/cAJcl	BALB_042518-117	Male	Tube	21days	207.5	82			BALB/cAJcl	BALB_042518-117	Male	Tube	21days	315	585	219	234	296	220			BALB/cAJcl	BALB_042518-117	Male	Tube	21days	0	0	0	0	2	4			BALB/cAJcl	BALB_042518-117	Male	Tube	21days	0	0	0	0	0.3	1.2			BALB/cAJcl	BALB_042518-117
BALB/cAJcl	BALB_042518-118	Male	Tube	21days	521	36			BALB/cAJcl	BALB_042518-118	Male	Tube	21days	328	841	472	295	277	311			BALB/cAJcl	BALB_042518-118	Male	Tube	21days	0	1	0	0	1	0			BALB/cAJcl	BALB_042518-118	Male	Tube	21days	0	0	0	0	0	0			BALB/cAJcl	BALB_042518-118
BALB/cAJcl	BALB_020718-54	Male	Film	21days	294.5	22			BALB/cAJcl	BALB_020718-54	Male	Film	21days	665	460	457	648	612	687			BALB/cAJcl	BALB_020718-54	Male	Film	21days	21	28	20	30	16	51			BALB/cAJcl	BALB_020718-54	Male	Film	21days	0.7	0.2	0	5.6	1.5	13.1			BALB/cAJcl	BALB_020718-54
BALB/cAJcl	BALB_020718-55	Male	Film	21days	487.5	37			BALB/cAJcl	BALB_020718-55	Male	Film	21days	608	588	413	399	546	435			BALB/cAJcl	BALB_020718-55	Male	Film	21days	9	20	32	17	40	40			BALB/cAJcl	BALB_020718-55	Male	Film	21days	11.1	1.8	8.1	0	5.1	9.6			BALB/cAJcl	BALB_020718-55
BALB/cAJcl	BALB_020718-56	Male	Film	21days	422	27			BALB/cAJcl	BALB_020718-56	Male	Film	21days	232	362	482	336	504	446			BALB/cAJcl	BALB_020718-56	Male	Film	21days	6	4	26	39	69	34			BALB/cAJcl	BALB_020718-56	Male	Film	21days	0	0	0	0	1.4	1.2			BALB/cAJcl	BALB_020718-56
BALB/cAJcl	BALB_020718-57	Male	Film	21days	62	236			BALB/cAJcl	BALB_020718-57	Male	Film	21days	181	284	277	225	175	336			BALB/cAJcl	BALB_020718-57	Male	Film	21days	1	3	4	0	0	2			BALB/cAJcl	BALB_020718-57	Male	Film	21days	0	0	0	0	0	0			BALB/cAJcl	BALB_020718-57
BALB/cAJcl	BALB_020718-59	Male	Film	21days	299.5	85			BALB/cAJcl	BALB_020718-59	Male	Film	21days	652	574	657	560	421	485			BALB/cAJcl	BALB_020718-59	Male	Film	21days	21	17	21	22	30	31			BALB/cAJcl	BALB_020718-59	Male	Film	21days	2.1	2.2	2.6	4.8	2.4	13.1			BALB/cAJcl	BALB_020718-59
BALB/cAJcl	BALB_020718-60	Male	Film	21days	545.5	44			BALB/cAJcl	BALB_020718-60	Male	Film	21days	360	418	571	699	484	477			BALB/cAJcl	BALB_020718-60	Male	Film	21days	3	6	5	1	6	6			BALB/cAJcl	BALB_020718-60	Male	Film	21days	0	0	0.6	21.3	14.6	16.4			BALB/cAJcl	BALB_020718-60
BALB/cAJcl	BALB_020718-69	Male	Film	21days	341.5	26			BALB/cAJcl	BALB_020718-69	Male	Film	21days	537	578	504	237	212	302			BALB/cAJcl	BALB_020718-69	Male	Film	21days	0	6	2	0	0	0			BALB/cAJcl	BALB_020718-69	Male	Film	21days	0	3.3	3.8	6.3	0	1.7			BALB/cAJcl	BALB_020718-69
BALB/cAJcl	BALB_020718-70	Male	Film	21days	424.5	49			BALB/cAJcl	BALB_020718-70	Male	Film	21days	672	1562	1651	974	811	1325			BALB/cAJcl	BALB_020718-70	Male	Film	21days	0	1	1	2	3	14			BALB/cAJcl	BALB_020718-70	Male	Film	21days	0.2	19.4	46.7	19.4	25.7	31.1			BALB/cAJcl	BALB_020718-70
BALB/cAJcl	BALB_020718-71	Male	Film	21days	299	36			BALB/cAJcl	BALB_020718-71	Male	Film	21days	477	354	341	255	237	333			BALB/cAJcl	BALB_020718-71	Male	Film	21days	1	0	0	0	2	0			BALB/cAJcl	BALB_020718-71	Male	Film	21days	0	0	0	0	0	0			BALB/cAJcl	BALB_020718-71
BALB/cAJcl	BALB_020718-72	Male	Film	21days	440.5	22			BALB/cAJcl	BALB_020718-72	Male	Film	21days	707	528	406	583	919	645			BALB/cAJcl	BALB_020718-72	Male	Film	21days	0	10	14	31	48	96			BALB/cAJcl	BALB_020718-72	Male	Film	21days	0	6.8	0.5	9.4	27.1	36.2			BALB/cAJcl	BALB_020718-72
BALB/cAJcl	BALB_020718-73	Male	Film	21days	423.5	38			BALB/cAJcl	BALB_020718-73	Male	Film	21days	432	871	970	1394	1014	1402			BALB/cAJcl	BALB_020718-73	Male	Film	21days	11	10	11	10	19	25			BALB/cAJcl	BALB_020718-73	Male	Film	21days	0	1.2	9.1	22	15.1	39.5			BALB/cAJcl	BALB_020718-73
BALB/cAJcl	BALB_020718-74	Male	Film	21days	173	54			BALB/cAJcl	BALB_020718-74	Male	Film	21days	455	520	346	477	260	369			BALB/cAJcl	BALB_020718-74	Male	Film	21days	10	14	1	9	11	28			BALB/cAJcl	BALB_020718-74	Male	Film	21days	0	4.8	0.8	16.2	2.7	19.8			BALB/cAJcl	BALB_020718-74
BALB/cAJcl	BALB_042518-95	Male	Film	21days	355.5	20			BALB/cAJcl	BALB_042518-95	Male	Film	21days	613	554	430	416	382	380			BALB/cAJcl	BALB_042518-95	Male	Film	21days	0	4	7	18	19	34			BALB/cAJcl	BALB_042518-95	Male	Film	21days	0	0.6	0	7	2.2	19.4			BALB/cAJcl	BALB_042518-95
BALB/cAJcl	BALB_042518-96	Male	Film	21days	389	25			BALB/cAJcl	BALB_042518-96	Male	Film	21days	357	664	415	250	321	272			BALB/cAJcl	BALB_042518-96	Male	Film	21days	4	1	8	10	26	11			BALB/cAJcl	BALB_042518-96	Male	Film	21days	0	0	0	0	4.5	1.7			BALB/cAJcl	BALB_042518-96
BALB/cAJcl	BALB_042518-97	Male	Film	21days	307	22			BALB/cAJcl	BALB_042518-97	Male	Film	21days	594	870	526	379	383	433			BALB/cAJcl	BALB_042518-97	Male	Film	21days	5	22	18	15	33	22			BALB/cAJcl	BALB_042518-97	Male	Film	21days	1.9	0	0	0	1.4	0			BALB/cAJcl	BALB_042518-97
BALB/cAJcl	BALB_042518-98	Male	Film	21days	250	23			BALB/cAJcl	BALB_042518-98	Male	Film	21days	620	287	288	371	420	299			BALB/cAJcl	BALB_042518-98	Male	Film	21days	20	20	27	25	55	67			BALB/cAJcl	BALB_042518-98	Male	Film	21days	15	0	2.7	5	2	1.5			BALB/cAJcl	BALB_042518-98
BALB/cAJcl	BALB_042518-108	Male	Film	21days	365	29			BALB/cAJcl	BALB_042518-108	Male	Film	21days	183	439	514	221	342	348			BALB/cAJcl	BALB_042518-108	Male	Film	21days	1	6	8	13	20	36			BALB/cAJcl	BALB_042518-108	Male	Film	21days	0	4.1	0	0	0	22.1			BALB/cAJcl	BALB_042518-108
BALB/cAJcl	BALB_042518-109	Male	Film	21days	232	53			BALB/cAJcl	BALB_042518-109	Male	Film	21days	569	557	605	494	492	455			BALB/cAJcl	BALB_042518-109	Male	Film	21days	22	93	121	80	104	43			BALB/cAJcl	BALB_042518-109	Male	Film	21days	21.7	27.9	7.6	4.3	14.5	6.2			BALB/cAJcl	BALB_042518-109
BALB/cAJcl	BALB_042518-110	Male	Film	21days	84.5	121			BALB/cAJcl	BALB_042518-110	Male	Film	21days	297	470	773	505	670	550			BALB/cAJcl	BALB_042518-110	Male	Film	21days	8	4	3	11	21	12			BALB/cAJcl	BALB_042518-110	Male	Film	21days	0	0	4.5	7.8	10.5	5.1			BALB/cAJcl	BALB_042518-110
BALB/cAJcl	BALB_042518-119	Male	Film	21days	322	24			BALB/cAJcl	BALB_042518-119	Male	Film	21days	582	511	425	419	397	542			BALB/cAJcl	BALB_042518-119	Male	Film	21days	5	10	24	19	48	40			BALB/cAJcl	BALB_042518-119	Male	Film	21days	0	1.9	3.5	0	15.2	8			BALB/cAJcl	BALB_042518-119
BALB/cAJcl	BALB_042518-120	Male	Film	21days	9	226			BALB/cAJcl	BALB_042518-120	Male	Film	21days	326	629	894	554	496	461			BALB/cAJcl	BALB_042518-120	Male	Film	21days	1	2	10	1	13	23			BALB/cAJcl	BALB_042518-120	Male	Film	21days	0	0.3	1.4	3.5	5.3	9.5			BALB/cAJcl	BALB_042518-120
BALB/cAJcl	BALB_042518-121	Male	Film	21days	576.5	23			BALB/cAJcl	BALB_042518-121	Male	Film	21days	451	583	399	305	575	835			BALB/cAJcl	BALB_042518-121	Male	Film	21days	0	4	0	2	0	13			BALB/cAJcl	BALB_042518-121	Male	Film	21days	0	3	0.2	0	24.9	34.5			BALB/cAJcl	BALB_042518-121
BALB/cAJcl	BALB_042518-122	Male	Film	21days	485.5	22			BALB/cAJcl	BALB_042518-122	Male	Film	21days	694	541	388	481	409	247			BALB/cAJcl	BALB_042518-122	Male	Film	21days	18	18	5	1	5	2			BALB/cAJcl	BALB_042518-122	Male	Film	21days	0	0	0	0.2	5.5	11			BALB/cAJcl	BALB_042518-122
BALB/cAJcl	BALB_042518-123	Male	Film	21days	377.5	24			BALB/cAJcl	BALB_042518-123	Male	Film	21days	895	778	724	701	779	866			BALB/cAJcl	BALB_042518-123	Male	Film	21days	22	12	24	57	46	87			BALB/cAJcl	BALB_042518-123	Male	Film	21days	12.8	14.2	17.2	8.8	67.5	70.2			BALB/cAJcl	BALB_042518-123
BALB/cAJcl	BALB_042518-124	Male	Film	21days	331	31			BALB/cAJcl	BALB_042518-124	Male	Film	21days	836	423	466	492	346	136			BALB/cAJcl	BALB_042518-124	Male	Film	21days	23	15	28	17	0	4			BALB/cAJcl	BALB_042518-124	Male	Film	21days	13.7	3.8	3.5	5.2	1.6	0			BALB/cAJcl	BALB_042518-124
[truncated: 34 more columns]

## Sheet: Raw data (Fig.S3)
Figure S3A															Figure S3B					Figure S3B (left)	Figure S3B (right)			Figure S3C					Immobility time (%)												Figure S3D					Distance traveled (cm)
Strain	MouseID	Sex	Stress	StressPeriod	Body weight (g) (Day 0)	Body weight (g) (Day 8)	Body weight (g) (Day 15)	Body weight (g) (Day 22)	Body weight (%) (Day 0)	Body weight (%) (Day 8)	Body weight (%) (Day 15)	Body weight (%) (Day 22)			Strain	MouseID	Sex	Stress	StressPeriod	1% sucrose preference (%), first 2 days	1% sucrose preference (%), last 2 days			Strain	MouseID	Sex	Stress	StressPeriod	1 min	2 min	3 min	4 min	5 min	6 min	7 min	8 min	9 min	10 min			Strain	MouseID	Sex	Stress	StressPeriod	1 min	2 min	3 min	4 min
BALB/cAJcl	BALB_071118-01	Male	CON		26.94	27.04	28.72	29.1	100	100.371	106.607	108.018			BALB/cAJcl	BALB_090518-1	Male	CON		76.2614	65.3369			BALB/cAJcl	BALB_090518-1	Male	CON		7.5	8.3	9.2	45	39.2	54.2	73.3	48.3	93.3	73.3			BALB/cAJcl	BALB_090518-1	Male	CON		108.9	114.9	113.9	87.7
BALB/cAJcl	BALB_071118-02	Male	CON		27.14	28.14	29.56	29.7	100	103.685	108.917	109.433			BALB/cAJcl	BALB_090518-2	Male	CON		89.5358	92.8007			BALB/cAJcl	BALB_090518-2	Male	CON		33.3	50.8	0.8	5.8	25	62.5	100	33.3	39.2	62.5			BALB/cAJcl	BALB_090518-2	Male	CON		73.8	55	102.8	119.2
BALB/cAJcl	BALB_071118-07	Male	CON		26.64	27.06	27.76	29.1	100	101.577	104.204	109.234			BALB/cAJcl	BALB_090518-3	Male	CON		52.0494	30.5981			BALB/cAJcl	BALB_090518-3	Male	CON		8.3	7.5	21.7	47.5	6.7	42.5	45.8	45.8	78.3	40.8			BALB/cAJcl	BALB_090518-3	Male	CON		89.5	110.8	118.3	85.9
BALB/cAJcl	BALB_071118-08	Male	CON		27.41	28.57	27.98	28.1	100	104.232	102.08	102.517			BALB/cAJcl	BALB_090518-4	Male	CON		54.0303	56.2042			BALB/cAJcl	BALB_090518-21	Male	CON		11.7	21.7	11.7	65.8	41.7	49.2	77.5	68.3	76.7	100			BALB/cAJcl	BALB_090518-21	Male	CON		115.8	95.3	87.8	47.5
BALB/cAJcl	BALB_071118-13	Male	CON		27.69	28.98	29.62	30.9	100	104.659	106.97	111.593			BALB/cAJcl	BALB_090518-5	Male	CON		64.8722	52.7183			BALB/cAJcl	BALB_090518-22	Male	CON		25.8	9.2	10	20.8	51.7	64.2	93.3	95	84.2	88.3			BALB/cAJcl	BALB_090518-22	Male	CON		78.7	66	79	59.6
BALB/cAJcl	BALB_071118-14	Male	CON		26.22	27.69	28.34	29.3	100	105.606	108.085	111.747			BALB/cAJcl	BALB_090518-6	Male	CON		67.4583	65.213			BALB/cAJcl	BALB_090518-23	Male	CON		5.8	4.2	49.2	74.2	77.5	79.2	85.8	71.7	40	76.7			BALB/cAJcl	BALB_090518-23	Male	CON		110.3	94	73.1	53.4
BALB/cAJcl	BALB_071118-19	Male	CON		26.36	27.52	27.24	28.3	100	104.401	103.338	107.36			BALB/cAJcl	BALB_090518-21	Male	CON		84.3845	90.5451			BALB/cAJcl	BALB_090518-7	Male	Tube	21days	11.7	38.3	89.2	59.2	93.3	96.7	100	100	79.2	65.8			BALB/cAJcl	BALB_090518-7	Male	Tube	21days	88.8	65.1	28.2	55.5
BALB/cAJcl	BALB_071118-20	Male	CON		27.49	27.66	27.68	28.6	100	100.618	100.691	104.038			BALB/cAJcl	BALB_090518-22	Male	CON		77.9911	82.5624			BALB/cAJcl	BALB_090518-8	Male	Tube	21days	52.5	56.7	26.7	48.3	79.2	80	78.3	100	70.8	100			BALB/cAJcl	BALB_090518-8	Male	Tube	21days	73.6	54	81.9	42.3
BALB/cAJcl	BALB_071118-25	Male	CON		28.2	29.68	30.73	31.1	100	105.248	108.972	110.284			BALB/cAJcl	BALB_090518-23	Male	CON		58.6403	46.7796			BALB/cAJcl	BALB_090518-9	Male	Tube	21days	0	14.2	18.3	32.5	36.7	70.8	30	15	73.3	95			BALB/cAJcl	BALB_090518-9	Male	Tube	21days	126.4	66	67	79.3
BALB/cAJcl	BALB_071118-26	Male	CON		27.12	27.95	28.82	29.4	100	103.06	106.268	108.407			BALB/cAJcl	BALB_090518-24	Male	CON		53.1293	28.5229			BALB/cAJcl	BALB_090518-27	Male	Tube	21days	0.8	0	38.3	71.7	51.7	87.5	100	53.3	85.8	75.8			BALB/cAJcl	BALB_090518-27	Male	Tube	21days	101	93.7	75.4	49.6
BALB/cAJcl	BALB_071118-31	Male	CON		26.2	27.15	27.84	29.1	100	103.626	106.26	111.069			BALB/cAJcl	BALB_090518-25	Male	CON		86.8876	91.1557			BALB/cAJcl	BALB_090518-28	Male	Tube	21days	11.7	33.3	68.3	57.5	76.7	90	89.2	73.3	96.7	88.3			BALB/cAJcl	BALB_090518-28	Male	Tube	21days	124.4	68.7	44.8	57.5
BALB/cAJcl	BALB_071118-32	Male	CON		27.09	28.84	29.33	29.6	100	106.46	108.269	109.265			BALB/cAJcl	BALB_090518-7	Male	Tube	21days	57.3869	65.8173			BALB/cAJcl	BALB_090518-29	Male	Tube	21days	3.3	29.2	71.7	91.7	35.8	95.8	100	68.3	70.8	77.5			BALB/cAJcl	BALB_090518-29	Male	Tube	21days	144.8	68.4	54.3	29.3
BALB/cAJcl	BALB_090518-1	Male	CON		24.63	24.94	24.46	26.81	100	101.259	99.3098	108.851			BALB/cAJcl	BALB_090518-8	Male	Tube	21days	57.3176	40.985			BALB/cAJcl	BALB_090518-13	Male	Film	21days	0	20	55.8	80	69.2	100	100	98.3	30	91.7			BALB/cAJcl	BALB_090518-13	Male	Film	21days	115.5	67.1	49.3	43.8
BALB/cAJcl	BALB_090518-2	Male	CON		26.38	26.1	26.35	27.93	100	98.9386	99.8863	105.876			BALB/cAJcl	BALB_090518-9	Male	Tube	21days	40.1781	35.7963			BALB/cAJcl	BALB_090518-14	Male	Film	21days	15.8	25	48.3	23.3	76.7	85	73.3	100	100	74.2			BALB/cAJcl	BALB_090518-14	Male	Film	21days	118.9	73.5	63.5	79.1
BALB/cAJcl	BALB_090518-3	Male	CON		25.07	24.38	22.97	26.55	100	97.2477	91.6235	105.903			BALB/cAJcl	BALB_090518-10	Male	Tube	21days	61.2311	90.9838			BALB/cAJcl	BALB_090518-15	Male	Film	21days	22.5	13.3	67.5	43.3	60	65	92.5	98.3	60.8	78.3			BALB/cAJcl	BALB_090518-15	Male	Film	21days	113.4	92.8	54.9	67.3
BALB/cAJcl	BALB_090518-4	Male	CON		26.94	26.48	23.46	27.57	100	98.2925	87.0824	102.339			BALB/cAJcl	BALB_090518-11	Male	Tube	21days	47.7199	50.6928			BALB/cAJcl	BALB_090518-16	Male	Film	21days	25	20	61.7	63.3	75.8	80	86.7	76.7	69.2	80.8			BALB/cAJcl	BALB_090518-16	Male	Film	21days	89.7	92.4	62.9	48.5
BALB/cAJcl	BALB_090518-5	Male	CON		26.74	27.23	27.1	29.2	100	101.832	101.346	109.2			BALB/cAJcl	BALB_090518-12	Male	Tube	21days	62.6119	56.7186			BALB/cAJcl	BALB_090518-33	Male	Film	21days	10.8	13.3	43.3	90	85.8	78.3	87.5	70.8	90.8	83.3			BALB/cAJcl	BALB_090518-33	Male	Film	21days	97.4	84.7	50.3	31.5
BALB/cAJcl	BALB_090518-6	Male	CON		28.73	29.81	28.78	30.96	100	103.759	100.174	107.762			BALB/cAJcl	BALB_090518-27	Male	Tube	21days	81.4936	91.3404			BALB/cAJcl	BALB_090518-34	Male	Film	21days	26.7	34.2	38.3	95.8	82.5	92.5	60	99.2	100	73.3			BALB/cAJcl	BALB_090518-34	Male	Film	21days	104.5	68.4	68	24.6
BALB/cAJcl	BALB_090518-21	Male	CON		28.25	28.87	29.87	29.62	100	102.195	105.735	104.85			BALB/cAJcl	BALB_090518-28	Male	Tube	21days	59.5911	71.7782			BALB/cAJcl	BALB_090518-35	Male	Film	21days	38.3	70	50.8	71.7	4.2	80.8	20.8	13.3	75.8	91.7			BALB/cAJcl	BALB_090518-35	Male	Film	21days	82.8	47.1	73.5	47.3
BALB/cAJcl	BALB_090518-22	Male	CON		27.95	28.44	28.82	28.82	100	101.753	103.113	103.113			BALB/cAJcl	BALB_090518-29	Male	Tube	21days	63.7327	69.0925			BALB/cAJcl	BALB_090518-36	Male	Film	21days	0	14.2	92.5	45.8	100	72.5	95	84.2	36.7	83.3			BALB/cAJcl	BALB_090518-36	Male	Film	21days	111.4	89.2	22.8	60.9
BALB/cAJcl	BALB_090518-23	Male	CON		26.08	24.43	25.89	25.46	100	93.6733	99.2715	97.6227			BALB/cAJcl	BALB_090518-30	Male	Tube	21days	32.305	20.623
BALB/cAJcl	BALB_090518-24	Male	CON		26.11	26.59	28.26	28.59	100	101.838	108.234	109.498			BALB/cAJcl	BALB_090518-31	Male	Tube	21days	59.6812	55.459
BALB/cAJcl	BALB_090518-25	Male	CON		26.2	26.9	28.4	29.69	100	102.672	108.397	113.321			BALB/cAJcl	BALB_090518-32	Male	Tube	21days	88.9526	90.4705
BALB/cAJcl	BALB_071118-03	Male	Tube	21days	26.86	26.42	25.59	25.2	100	98.3619	95.2718	93.8198			BALB/cAJcl	BALB_090518-13	Male	Film	21days	88.0025	95.0508
BALB/cAJcl	BALB_071118-04	Male	Tube	21days	28.29	25.71	24.65	24.2	100	90.8802	87.1333	85.5426			BALB/cAJcl	BALB_090518-14	Male	Film	21days	26.4838	21.4145
BALB/cAJcl	BALB_071118-09	Male	Tube	21days	27.74	26.38	25.03	25.3	100	95.0973	90.2307	91.204			BALB/cAJcl	BALB_090518-15	Male	Film	21days	64.7252	62.9551
BALB/cAJcl	BALB_071118-10	Male	Tube	21days	27.71	26.32	25.96	26	100	94.9838	93.6846	93.8289			BALB/cAJcl	BALB_090518-16	Male	Film	21days	32.237	70.582
BALB/cAJcl	BALB_071118-15	Male	Tube	21days	27.15	26.9	26.41	25.7	100	99.0792	97.2744	94.6593			BALB/cAJcl	BALB_090518-17	Male	Film	21days	74.6244	82.9164
BALB/cAJcl	BALB_071118-16	Male	Tube	21days	27.77	27.62	27.84	27.9	100	99.4598	100.252	100.468			BALB/cAJcl	BALB_090518-18	Male	Film	21days	32.476	52.758
BALB/cAJcl	BALB_071118-21	Male	Tube	21days	25.23	24.86	22.62	23.6	100	98.5335	89.6552	93.5394			BALB/cAJcl	BALB_090518-19	Male	Film	21days	64.4676	85.2738
BALB/cAJcl	BALB_071118-22	Male	Tube	21days	27.86	27.04	25.1	26.6	100	97.0567	90.0933	95.4774			BALB/cAJcl	BALB_090518-33	Male	Film	21days	61.9209	56.5149
BALB/cAJcl	BALB_071118-27	Male	Tube	21days	27.63	27.27	26.15	25.8	100	98.6971	94.6435	93.3768			BALB/cAJcl	BALB_090518-34	Male	Film	21days	38.5675	39.8695
BALB/cAJcl	BALB_071118-28	Male	Tube	21days	26.61	25.26	25.17	24.8	100	94.9267	94.5885	93.198			BALB/cAJcl	BALB_090518-35	Male	Film	21days	49.3698	62.049
BALB/cAJcl	BALB_071118-33	Male	Tube	21days	26.56	26.19	25.27	25.3	100	98.6069	95.1431	95.256			BALB/cAJcl	BALB_090518-36	Male	Film	21days	51.4644	56.3647
BALB/cAJcl	BALB_071118-34	Male	Tube	21days	25.29	25.5	25.86	25.1	100	100.83	102.254	99.2487			BALB/cAJcl	BALB_090518-37	Male	Film	21days	37.0948	35.0376
BALB/cAJcl	BALB_090518-7	Male	Tube	21days	26.36	25.08	24.58	23.85	100	95.1442	93.2473	90.478			BALB/cAJcl	BALB_090518-38	Male	Film	21days	43.9215	78.8642
BALB/cAJcl	BALB_090518-8	Male	Tube	21days	25.56	24.55	24.68	23.8	100	96.0485	96.5571	93.1142			BALB/cAJcl	BALB_090518-39	Male	Film	21days	52.2772	77.2451
BALB/cAJcl	BALB_090518-9	Male	Tube	21days	26.51	25.53	25.24	23.87	100	96.3033	95.2094	90.0415			BALB/cAJcl	BALB_090518-40	Male	Film	21days	63.8124	78.6667
BALB/cAJcl	BALB_090518-10	Male	Tube	21days	27.78	27.2	26.63	25.74	100	97.9122	95.8603	92.6566			BALB/cAJcl	BALB_090518-41	Male	Film	21days	70.4517	82.6849
BALB/cAJcl	BALB_090518-11	Male	Tube	21days	27	26.12	25.28	24.92	100	96.7407	93.6296	92.2963
BALB/cAJcl	BALB_090518-12	Male	Tube	21days	27.14	24.78	24.09	24.63	100	91.3043	88.762	90.7517
BALB/cAJcl	BALB_090518-27	Male	Tube	21days	27.37	25.43	25.64	25.54	100	92.9119	93.6792	93.3138
BALB/cAJcl	BALB_090518-28	Male	Tube	21days	27.86	26.12	25.95	25.24	100	93.7545	93.1443	90.5958
BALB/cAJcl	BALB_090518-29	Male	Tube	21days	26.38	24.02	24.13	24.4	100	91.0538	91.4708	92.4943
BALB/cAJcl	BALB_090518-30	Male	Tube	21days	25.62	24.91	24.56	25.37	100	97.2287	95.8626	99.0242
BALB/cAJcl	BALB_090518-31	Male	Tube	21days	27.48	24.17	23.57	23.47	100	87.9549	85.7715	85.4076
BALB/cAJcl	BALB_090518-32	Male	Tube	21days	26.64	24.47	23.19	23.78	100	91.8544	87.0495	89.2643
BALB/cAJcl	BALB_071118-05	Male	Film	21days	26.99	24.63	23.62	23.4	100	91.256	87.5139	86.6988
BALB/cAJcl	BALB_071118-06	Male	Film	21days	27.87	24.89	24.46	24.8	100	89.3075	87.7646	88.9846
BALB/cAJcl	BALB_071118-11	Male	Film	21days	27.84	26.36	25.94	24.7	100	94.6839	93.1753	88.7213
BALB/cAJcl	BALB_071118-17	Male	Film	21days	27.59	25.58	25.3	24.6	100	92.7148	91.6999	89.1627
BALB/cAJcl	BALB_071118-18	Male	Film	21days	26.14	24.07	23.81	23.4	100	92.0811	91.0865	89.518
BALB/cAJcl	BALB_071118-23	Male	Film	21days	26.09	25.12	25.2	24.9	100	96.2821	96.5887	95.4389
BALB/cAJcl	BALB_071118-30	Male	Film	21days	27.86	24.75	24.12	23.7	100	88.837	86.5757	85.0682
BALB/cAJcl	BALB_071118-35	Male	Film	21days	25.72	24.11	23.74	24.3	100	93.7403	92.3017	94.479
BALB/cAJcl	BALB_071118-36	Male	Film	21days	27.51	24.85	25.42	25.9	100	90.3308	92.4028	94.1476
BALB/cAJcl	BALB_090518-13	Male	Film	21days	25.9	24.01	24.13	23.65	100	92.7027	93.166	91.3127
BALB/cAJcl	BALB_090518-14	Male	Film	21days	27.24	24.26	23.66	23.63	100	89.0602	86.8576	86.7474
BALB/cAJcl	BALB_090518-15	Male	Film	21days	26.52	23.32	23.54	22.46	100	87.9336	88.7632	84.6908
BALB/cAJcl	BALB_090518-16	Male	Film	21days	26.69	24.41	23.25	23.83	100	91.4575	87.1113	89.2844
BALB/cAJcl	BALB_090518-17	Male	Film	21days	26.4	24.2	24.21	24.4	100	91.6667	91.7045	92.4242
BALB/cAJcl	BALB_090518-18	Male	Film	21days	28.01	24.81	24.38	25.06	100	88.5755	87.0403	89.468
BALB/cAJcl	BALB_090518-19	Male	Film	21days	26.43	22.3	22.72	22.37	100	84.3738	85.9629	84.6387
BALB/cAJcl	BALB_090518-33	Male	Film	21days	27.39	25.89	26.13	25.57	100	94.5235	95.3998	93.3552
BALB/cAJcl	BALB_090518-34	Male	Film	21days	26.86	23.77	24.6	23.56	100	88.4959	91.586	87.7141
BALB/cAJcl	BALB_090518-35	Male	Film	21days	28.64	26.76	25.92	25.69	100	93.4358	90.5028	89.6997
BALB/cAJcl	BALB_090518-36	Male	Film	21days	26.83	24.82	22.98	23.33	100	92.5084	85.6504	86.9549
BALB/cAJcl	BALB_090518-37	Male	Film	21days	27.05	23.6	22.59	22.92	100	87.2458	83.512	84.732
BALB/cAJcl	BALB_090518-38	Male	Film	21days	27.88	24.61	24.35	25.09	100	88.2712	87.3386	89.9928
BALB/cAJcl	BALB_090518-39	Male	Film	21days	25.37	23.46	23.46	23.59	100	92.4714	92.4714	92.9838
BALB/cAJcl	BALB_090518-40	Male	Film	21days	27.51	25.08	25.36	25.78	100	91.1668	92.1847	93.7114
BALB/cAJcl	BALB_090518-41	Male	Film	21days	26.32	23.76	23.42	22.88	100	90.2736	88.9818	86.9301
[truncated: 6 more columns]
